# Supplementary material for: Attaching metabolic expenditures to standard occupational classification systems: perspectives from time-use research
Source: BMC Public Health. 2017 Jul 3;17:620. doi: 10.1186/s12889-017-4546-7 (PMC5496391; doi:10.1186/s12889-017-4546-7)
Supplement: Additional file 1: — This file contains – in its separate tabs – the different steps of the calculation procedure we outlined in paragraph ‘4.1 An alternative approach to applying MET values to occupational codes’. The first tab ‘ISCO - METs calculation’ provides a list of all 436 four-digit ISCO-08 codes and their underlying job-specific tasks. We assigned MET values to these underlying job-specific tasks using our ‘task abbreviations/task component calculations’ list, which we present in the second tab ‘Job-specific tasks’. The METs assigned to this list were based on the most recent version of the Ainsworth compendium [23], which we outlined in the third tab ‘Compendium - Ainsworth (2011)’. The fourth and final tab ‘ISCO - METs table’ presents an overview of all four-digit ISCO-08 codes and their assigned MET values. (XLSX 522 kb) [file 12889_2017_4546_MOESM1_ESM.xlsx]

## Sheet: ISCO - METs calculation
Title EN	ISCO-08 Code	MET value for ISCO-08	ISCO Definition / Job specific tasks	METs assigned to Job specific tasks	ISCO Tasks include	ISCO Included occupations	ISCO Excluded occupations
Armed forces occupations	0		Armed forces occupations include all jobs held by members of the armed forces. Members of the armed forces are those personnel who are currently serving in the armed forces, including auxiliary services, whether on a voluntary or compulsory basis, and wh		Occupations in this major group are classified into the following sub-major groups: 01 Commissioned armed forces officers 02 Non-commissioned armed forces officers 03 Armed forces occupations, other ranks	Excluded from this group are: - jobs held by persons in civilian employment of government establishments concerned with defence issues; - police (other than military police); - customs inspectors and members of border or other armed civilian serv	Many jobs performed by members of the armed forces are similar, in terms of the nature of the work performed, to civilian occupations such as medical doctors, radio operators, cooks, secretaries and heavy truck drivers. Conceptually, it may be appropriat
Commissioned armed forces officers	01		Commissioned armed forces officers provide leadership and management to organizational units in the armed forces and/or perform similar tasks to those performed in a variety of civilian occupations outside the armed forces. This group includes all members		Occupations in this sub-major group are classified into the following minor group: 01 1 Commissioned armed forces officers	Excluded from this group are: - jobs held by persons in civilian employment of government establishments concerned with defence issues; - police (other than military police); - customs inspectors and members of border or other armed civilian serv
Commissioned armed forces officers	011		Commissioned armed forces officers provide leadership and management to organizational units in the armed forces and/or perform similar tasks to those performed in a variety of civilian occupations outside the armed forces. This group includes all members		Occupations in this sub-major group are classified into the following unit group: 01 10 Commissioned armed forces officers	Excluded from this group are: - jobs held by persons in civilian employment of government establishments concerned with defence issues; - police (other than military police); - customs inspectors and members of border or other armed civilian serv
Commissioned armed forces officers	0110	2.5	Commissioned armed forces officers provide leadership and management to organizational units in the armed forces and/or perform similar tasks to those performed in a variety of civilian occupations outside the armed forces. This group includes all members		Examples of the occupations classified here: Admiral Air commodore Air marshal Brigadier (army) Officer cadet (armed forces) Captain (air force) Captain (army) Group captain, (air force) Captain (navy) Colonel (army) Navy commander Wing commander Air com	Excluded from this group are: - jobs held by persons in civilian employment of government establishments concerned with defence issues; - police (other than military police); - customs inspectors and members of border or other armed civilian serv
	a		Armed forces	2.5
			average MET of all job specific tasks	2.5
Non-commissioned armed forces officers	02		Non-commissioned armed forces officers enforce military discipline and supervise the activities of those employed in Armed forces occupations, other ranks, and/or perform similar tasks to those performed in a variety of civilian occupations outside the ar		Occupations in this sub-major group are classified into the following minor group: 021 Non-commissioned armed forces officers	Excluded from this group are: - jobs held by persons in civilian employment of government establishments concerned with defence issues; - police (other than military police); - customs inspectors and members of border or other armed civilian serv
Non-commissioned armed forces officers	021		Non-commissioned armed forces officers enforce military discipline and supervise the activities of those employed in Armed forces occupations, other ranks, and/or perform similar tasks to those performed in a variety of civilian occupations outside the ar		Occupations in this minor group are classified into the following unit group: 0210 Non-commissioned armed forces officers	Excluded from this group are: - jobs held by persons in civilian employment of government establishments concerned with defence issues; - police (other than military police); - customs inspectors and members of border or other armed civilian serv
Non-commissioned armed forces officers	0210	2.5	Non-commissioned armed forces officers enforce military discipline and supervise the activities of those employed in Armed forces occupations, other ranks, and/or perform similar tasks to those performed in a variety of civilian occupations outside the ar		Examples of the occupations classified here: Boatswain (navy) Flight sergeant Sergeant (army) Sergeant major Warrant officer	Excluded from this group are: - jobs held by persons in civilian employment of government establishments concerned with defence issues; - police (other than military police); - customs inspectors and members of border or other armed civilian serv
	a		Armed forces	2.5
			average MET of all job specific tasks	2.5
Armed forces occupations, other ranks	03		Armed forces occupations, other ranks include all conscripted and non-conscripted members of the armed forces except commissioned and non-commissioned officers. They perform specific military tasks and/or perform similar tasks to those performed in a var		Occupations in this sub-major group are classified into the following minor group: 03 1 Armed forces occupations, other ranks	Excluded from this group are: - jobs held by persons in civilian employment of government establishments concerned with defence issues; - police (other than military police); - customs inspectors and members of border or other armed civilian serv
Armed forces occupations, other ranks	031		Armed forces occupations, other ranks include all conscripted and non-conscripted members of the armed forces except commissioned and non-commissioned officers. They perform specific military tasks and/or perform similar tasks to those performed in a var		Occupations in this minor group are classified into the following unit group: 03 10 Armed forces occupations, other ranks	Excluded from this group are: - jobs held by persons in civilian employment of government establishments concerned with defence issues; - police (other than military police); - customs inspectors and members of border or other armed civilian serv
Armed forces occupations, other ranks	0310	2.5	Armed forces occupations, other ranks include all conscripted and non-conscripted members of the armed forces except commissioned and non-commissioned officers. They perform specific military tasks and/or perform similar tasks to those performed in a var		Examples of the occupations classified here: Airman Bombardier Corporal (air force) Corporal (army) Coxswain (navy) Gunner Infantryman/woman Paratrooper Rifleman/woman Seaman (navy)	Excluded from this group are: - jobs held by persons in civilian employment of government establishments concerned with defence issues; - police (other than military police); - customs inspectors and members of border or other armed civilian serv
	a		Armed forces	2.5
			average MET of all job specific tasks	2.5
Managers	1		Managers plan, direct, coordinate and evaluate the overall activities of enterprises, governments and other organizations, or of organizational units within them, and formulate and review their policies, laws, rules and regulations.	Tasks performed by managers usually include: formulating and advising on the policy, budgets, laws and regulations of enterprises, governments and other organizational units; establishing objectives and standards and formulating and evaluating programs	Occupations in this major group are classified into the following sub-major groups: 11 Chief executives, senior officials and legislators 12 Administrative and commercial managers 13 Production and specialized services managers 14 Hospitality, r
Chief executives, senior officials and legislators	11		Chief executives, senior officials and legislators formulate and review the policies and plan, direct coordinate and evaluate the overall activities of enterprises, governments and other organizations with the support of other managers	Tasks performed usually include: presiding over or participating in the proceedings of legislative bodies, boards of directors and committees; formulating and advising on the policy budgets, laws and regulations of enterprises, governments and other org	Occupations in this sub-major group are classified into the following minor groups: 111 Legislators and senior officials 112 Managing directors and chief executives
Legislators and senior officials	111		Legislators and senior officials determine, formulate, advise on and direct the implementation of policies of national, state, regional or local governments or communities, and of special interest organizations. They make, ratify, amend or repeal laws,	Tasks performed usually include: presiding over or participating in the proceedings of legislative bodies and administrative councils of governments, legislative assemblies, local communities and special interest organizations; serving on government admin	Occupations in this minor group are classified into the following unit groups: 1111 - Legislators 1112 - Senior government officials 1113 - Traditional chiefs and heads of village 1114 - Senior officials of special-interest organizations
Legislators	1111	1.5625	Legislators determine, formulate, and direct policies of national, state, regional or local governments and international governmental agencies, and make, ratify, amend or repeal laws, public rules and regulations. They include elected and non-elected m	Tasks include - (a) presiding over or participating in the proceedings of legislative bodies and administrative councils of national, state, regional or local governments or legislative assemblies; (b) determining, formulating, and directing policies o	- City councillor - Government minister - Mayor - Member of parliament - President (government) - Secretary of State - Senator - State Governor
	a		Planning, developing, implementing and reviewing programs / policies	1.5	(a) presiding over or participating in the proceedings of legislative bodies and administrative councils of national, state, regional or local governments or legislative assemblies
	b		Planning, developing, implementing and reviewing programs / policies	1.5	(b) determining, formulating, and directing policies of national, state, regional or local governments
	c		Planning, developing, implementing and reviewing programs / policies	1.5	(c) making, ratifying, amending or repealing laws, public rules and regulations within a statutory or constitutional framework
	d		Meetings	1.5	(d) serving on government administrative boards or official committees
	e		Liaising with stakeholders	1.5	(e) investigating matters of concern to the public and promoting the interests of the constituencies which they represent
	f		Stimulating discussion	2	(f) attending community functions and meetings to provide service to the community, understand public opinion and provide information on government plans
	g		Liaising with stakeholders	1.5	(g) negotiating with other legislators and representatives of interest groups in order to reconcile differing interests, and to create policies and agreements
	h		Planning, developing, implementing and reviewing programs / policies	1.5	(h) as members of the government, directing senior administrators and officials of government departments and agencies in the interpretation and implementation of government policies.
			average MET of all job specific tasks	1.5625
Senior government officials	1112	1.53333		Tasks include - (a) advising national, state, regional or local governments and legislators on policy matters; (b) advising on the preparation of government budgets, laws and regulations, including amendments; (c) establishing objectives for governmen	- Ambassador - City administrator - Civil service commissioner - Consul-general - Director-general (government department) - Director-general (intergovernmental organization) - Fire commissioner - Inspector-general (police) - Permanent head (gove		Chief executives of Government owned enterprises are included in unit group 1120, Managing directors and chief executives.
	a		Stimulating discussion	2	(a) advising national, state, regional or local governments and legislators on policy matters
	b		Planning, developing, implementing and reviewing programs / policies	1.5	(b) advising on the preparation of government budgets, laws and regulations, including amendments
	c		Planning, developing, implementing and reviewing programs / policies	1.5	(c) establishing objectives for government departments or agencies in accordance with government legislation and policy
	d		Planning, developing, implementing and reviewing programs / policies	1.5	(d) formulating or approving and evaluating programs and procedures for the implementation of government polices in conjunction or consultation with government: approving documents, briefs and reports submitted by middle managers and senior staff members
	e		Planning, developing, implementing and reviewing programs / policies	1.5	(e) recommending, reviewing, evaluating and approving documents, briefs and reports submitted by middle managers and senior staff members
	f		Official communication - written reporting	1.3	(f) ensuring appropriate systems and procedures are developed and implemented to provide budgetary control
	g		Liaising with stakeholders	1.5	(g) co-ordinating activities with other senior government managers and officials
	h		Liaising with stakeholders	1.5	(h) making presentations to legislative and other government committees regarding policies programs or budgets
	i		Planning, developing, implementing and reviewing programs / policies	1.5	(i) overseeing the interpretation and implementation of government policies and legislation by government departments and agencies.
			average MET of all job specific tasks	1.53333
Traditional chiefs and heads of villages	1113	1.64286	Traditional chiefs and heads of villages perform a variety of legislative, administrative and ceremonial tasks and duties, determined by ancient traditions, as well as by the division of rights and responsibilities between village chiefs and the local,	Tasks include - (a) allocating the use of communal land and other resources among households in the community or village; (b) collecting and distributing surplus production of the community or village; (c) settling disputes between members of the co
	a		Negotiating contracts / settlements with stakeholders	1.5	(a) allocating the use of communal land and other resources among households in the community or village
	b		Checking, visiting (properties / companies/patients/clients/families)	2	(b) collecting and distributing surplus production of the community or village
	c		Negotiating contracts / settlements with stakeholders	1.5	(c) settling disputes between members of the community or village
	d		Negotiating contracts / settlements with stakeholders	1.5	(d) disciplining members of the community or village for violation of rules and customs
	e		Checking, visiting (properties / companies/patients/clients/families)	2	(e) performing ceremonial duties in connection with births, marriages, deaths, harvests and other important occasions
	f		Establishing contact between stakeholders	1.5	(f) representing the community or village on local or regional councils
	g		Establishing contact between stakeholders	1.5	(g) informing the community or village about government rules and regulations.
	h		average MET of all job specific tasks	1.64286
Senior officials of special-interest organizations	1114	1.58889	Senior officials of special-interest organizations determine, formulate and direct the implementation of policies of special-interest organizations, such as political-party organizations, trade unions, employers' organizations, trade and industry associa	Tasks include - (a) determining and formulating the policies, rules and regulations of the organization; (b) planning, directing and coordinating the general functioning of the organization; (c) reviewing the operations and results of the organizati
	a		Planning, developing, implementing and reviewing programs / policies	1.5	(a) determining and formulating the policies, rules and regulations of the organization
	b		Planning, developing, implementing and reviewing programs / policies	1.5	(b) planning, directing and coordinating the general functioning of the organization
	c		Negotiating contracts / settlements with stakeholders	1.5	(c) reviewing the operations and results of the organization and reporting to boards of directors and governing bodies, the organization?s membership and funding agencies
	d		Establishing contact between stakeholders	1.5	(d) negotiating on behalf of the organization, its members and relevant special-interest groups
	e		Stimulating discussion	2	(e) promoting the interests of the organization, its members and relevant special-interest groups before the legislature, government or general public
	f		Planning, developing, implementing and reviewing programs / policies	1.5	(f) planning, organising and directing sections charged with implementing the organization's policies, programmes, rules and regulations
	g		Bookkeeping	1.3	(g) ensuring appropriate systems and procedures are developed and implemented to provide budgetary control
	h		Planning, developing, implementing and reviewing programs / policies	1.5	(h) monitoring and evaluating performance of the organization or enterprise against established objectives and policies
	i		Stimulating discussion	2	(i) representing the organization at official occasions and board meetings, in negotiations, at conventions, public hearings and forums.
			average MET of all job specific tasks	1.58889
Managing directors and chief executives	112		Managing directors and chief executives formulate and review the policies and plan, direct, coordinate and evaluate the overall activities of enterprises or organizations (except special interest organizations and government departments) with the support	Tasks performed usually include: planning, directing and coordinating the general functioning of an enterprise or organization; reviewing the operations and results of the enterprise, or organization, and reporting to boards of directors and governing bo	Occupations in this minor group are classified into the following unit group: 1120 - Managing directors and chief executives
Managing directors and chief executives	1120	1.66364	Managing directors and chief executives formulate and review the policies and plan, direct coordinate and evaluate the overall activities of enterprises or organizations (except special interest organizations and government departments) with the support	Tasks include - (a) planning, directing and coordinating the general functioning of an enterprise or organization; (b) reviewing the operations and results of the enterprise, or organization and reporting to boards of directors and governing bodies; (c	Examples of the occupations classified here: - Chief executive - Managing director - Regional manager		Regional managers and other senior managers who coordinate and supervise the activities of subordinate managers who have a diverse range of functional responsibilities are included in unit group 1120, Managing directors and chief executives. Managers resp
	a		Identifying, reporting and documenting hazards / (safety) compliance, implied walking	2	(a) planning, directing and coordinating the general functioning of an enterprise or organization
	b		Preparing financial statements	1.5	(b) reviewing the operations and results of the enterprise, or organization and reporting to boards of directors and governing bodies
	c		Planning, developing, implementing and reviewing programs / policies	1.5	(c) determining objectives, strategies, policies and programs for the enterprise or organization
	d		Supervising (student/staff/colleagues)	2	(d) providing overall leadership and management to the enterprise or organization
	e		Bookkeeping	1.3	(e) establishing and managing budgets, controlling expenditure and ensuring the efficient use of resources
	f		Planning, developing, implementing and reviewing programs / policies	1.5	(f) authorising material, human and financial resources to implement organizational policies and programs
	g		Planning, developing, implementing and reviewing programs / policies	1.5	(g) monitoring and evaluating performance of the organization or enterprise against established objectives and policies
	h		Consulting colleagues/customers	1.5	(h) consulting with senior subordinate staff and reviewing recommendations and reports
	i		Representing organizations/firms - sales	2	(i) representing the organization at official occasions and board meetings, in negotiations, at conventions, seminars, public hearings and forums
	j		Recruiting, interviewing and selecting employees / applicants	1.5	(j) selecting, or approving the selection of senior staff
	k		Identifying, reporting and documenting hazards / (safety) compliance, implied walking	2	(k) ensuring the organization complies with relevant legislation and regulations
			average MET of all job specific tasks	1.66364
Administrative and commercial managers	12		Administrative and commercial managers plan, organize, direct, control and coordinate the financial, administrative, human resource, policy, planning, research and development, advertising, public relations, and sales and marketing activities of enterpris	Tasks performed by workers in this sub-major group usually include: formulating and administering policy advice, strategic and financial planning; establishing and directing operational and administrative procedures; implementing, monitoring and evaluatin	Occupations in this sub-major group are classified into the following minor groups: 121 Business services and administration managers 122 Sales, marketing and development managers
Business services and administration managers	121		Business services and administration managers plan, organize, direct, control and coordinate the financial, administrative, human resource, policy, planning, activities of organizations, or of enterprises that provide such services to other enterprises	Tasks usually include: formulating and administering policy advice, strategic and financial planning; establishing and directing operational and administrative procedures; implementing, monitoring and evaluating strategies and policies; providing advice	Occupations in this minor group are classified into the following unit groups: 1211 - Finance managers 1212 - Human resource managers 1213 - Policy and planning managers 1219 - Business services and administration managers not elsewhere classifie
Finance managers	1211	1.5375	Finance managers plan, direct and coordinate the financial operations of an enterprise or organization, in consultation with senior managers and with managers of other departments or sections.	Tasks include - (a) planning, directing and coordinating the financial operations of an enterprise or organization; (b) assessing the financial situation of the enterprise or organization, preparing budgets and overseeing financial operations; (c) con	Examples of the occupations classified here: - Administration manager - Company secretary - Finance manager	Some related occupations classified elsewhere: - Financial institution branch manager - 1346 - Financial controller - 2411 - Management accountant - 2411
	a		Management / coordinating from desk	1.5	(a) planning, directing and coordinating the financial operations of an enterprise or organization
	b		Management / coordinating from desk	1.5	(b) assessing the financial situation of the enterprise or organization, preparing budgets and overseeing financial operations
	c		Advising colleagues, stakeholders or clients	1.5	(c) consulting with the chief executive and with managers of other departments or sections
	d		Bookkeeping	1.3	(d) establishing and managing budgets, controlling expenditure and ensuring the efficient use of resources
	e		Planning, developing, implementing and reviewing programs / policies	1.5	(e) establishing and directing operational and administrative procedures
	f		Management / coordinating from desk	1.5	(f) planning and directing daily operations
	g		Recruiting, interviewing and selecting employees / applicants	1.5	(g) overseeing the selection, training and performance of staff
	h		Representing organizations/firms - sales	2	(h) representing the enterprise or organization in dealings with outside bodies.
			average MET of all job specific tasks	1.5375
Human resource managers	1212	1.63636	Human resource managers, plan, direct and coordinate policies concerning the personnel, industrial relations and occupational health and safety activities of an enterprise or organization, or of enterprises that provide human resource services to other e	Tasks include - (a) planning, directing and coordinating the personnel and industrial relations activities, policies and practices of an enterprise or organization; (b) planning and organizing procedures for recruitment, training, promotion, transfer a	Examples of the occupations classified here: - Industrial relations manager - Personnel manager - Recruitment manager
	a		Planning, developing, implementing and reviewing programs / policies	1.5	(a) planning, directing and coordinating the personnel and industrial relations activities, policies and practices of an enterprise or organization
	b		Recruiting, interviewing and selecting employees / applicants	1.5	(b) planning and organizing procedures for recruitment, training, promotion, transfer and dismissal of staff,
	c		Negotiating contracts / settlements with stakeholders	1.5	(c) planning and organizing negotiations and procedures for determination of wage structures and level and for consultation with workers on conditions of employment
	d		Identifying, reporting and documenting hazards / (safety) compliance, implied walking	2	(d) overseeing safety, health and related programmes and activities
	e		Management / coordinating from desk	1.5	(e) establishing and managing budgets, controlling expenditure and ensuring the efficient use of resources
	f		Planning, developing, implementing and reviewing programs / policies	1.5	(f) establishing and directing operational and administrative procedures
	g		Planning, developing, implementing and reviewing programs / policies	1.5	(g) overseeing the development and implementation of management information systems
	h		Identifying, reporting and documenting hazards / (safety) compliance, implied walking	2	(h) ensuring compliance with standards and legislation relating to employees rights, health and safety, equal opportunity and related concerns
	i		Recruiting, interviewing and selecting employees / applicants	1.5	(i) overseeing the selection, training and performance of staff for the entire enterprise or organization
	j		Advising colleagues, stakeholders or clients	1.5	(j) consulting with senior management and with managers of other departments
	k		Representing organizations/firms - sales	2	(k) representing the enterprise or organization in dealings with outside bodies.
			average MET of all job specific tasks	1.63636
Policy and planning managers	1213	1.625	Policy and planning managers plan, organize, direct and coordinate policy advice and strategic planning activities within government or for non-government organizations and private sector agencies, or manage the activities of enterprises that provide pol	Tasks include - (a) developing, implementing and monitoring strategic plans, programs, policies, processes, systems and procedures to achieve goals, objectives and work standards; (b) developing, directing, administering and participating in policy r	Examples of the occupations classified here: - Policy manager - Strategic planning manager - Corporate planning manager
	a		Planning, developing, implementing and reviewing programs / policies	1.5	(a) developing, implementing and monitoring strategic plans, programs, policies, processes, systems and procedures to achieve goals, objectives and work standards
	b		Directing / participating in research	1.5	(b) developing, directing, administering and participating in policy research and analysis
	c		Management / coordinating from desk	1.5	(c) coordinating the implementation of policies and practices
	d		Planning, developing, implementing and reviewing programs / policies	1.5	(d) establishing activity measures and measurements of accountability
	e		Management / coordinating from desk	1.5	(e) planning and directing daily operations
	f		Supervising (student/staff/colleagues)	2	(f) leading and managing the activities of policy development and strategic planning staff
	g		Recruiting, interviewing and selecting employees / applicants	1.5	(g) overseeing the selection, training and performance of staff
	h		Representing organizations/firms - sales	2	(h) representing the enterprise or organization in negotiations, and at conventions, seminars, public hearings and forums
			average MET of all job specific tasks	1.625
Business services and administration managers not elsewhere classified	1219	1.58	This unit group covers business services and administration managers not classified elsewhere in minor group 121, Business services and administration managers. For instance, the group includes occupations such as facilities manager, cleaning services ma	In such cases tasks would include: (a) providing administrative, strategic planning and operational support, research and advice to senior management on matters such as the management of building facilities and administrative services; (b) developing a	Examples of the occupations classified here: - Administrative services manager - Cleaning services manager - Corporate services manager - Facilities manager - Purchasing manager
	a		Advising colleagues, stakeholders or clients	1.5	(a) providing administrative, strategic planning and operational support, research and advice to senior management on matters such as the management of building facilities and administrative services
	b		Management / coordinating from desk	1.5	(b) developing and managing the organization's administrative and physical resources
	c		Planning, developing, implementing and reviewing programs / policies	1.5	(c) developing and implementing administrative and procedural statements and guidelines for use by staff in the organization
	d		Preparing (scientific) report	1.3	(d) analyzing complex resource management issues and initiatives that affect the organization, and preparing associated reports, correspondence and submissions
	e		Preparing financial statements	1.5	(e) providing information and support for the preparation of financial reports and budgets
	f		Receiving / giving on-the-job training	2	(f) leading, managing and developing administrative staff to ensure smooth business operations and the provision of accurate and timely information
	g		Representing organizations/firms - sales	2	(g) representing the enterprise or organization in negotiations, and at conventions, seminars, public hearings and forums
	h		Preparing financial statements	1.5	(h) establishing and managing budgets, controlling expenditure and ensuring the efficient use of resources
	i		Management / coordinating from desk	1.5	(i) planning and directing daily operations
	j		Recruiting, interviewing and selecting employees / applicants	1.5	(j) overseeing the selection, training and performance of staff.
			average MET of all job specific tasks	1.58
Sales, marketing and development managers	122		Sales, marketing and development managers plan, organize, direct, control and coordinate the advertising, public relations, research and development, and sales and marketing activities of enterprises and organizations, or of enterprises that provide such	Tasks usually include: formulating and implementing policies and plans for advertising, public relations, product development, sales and marketing in consultation with other managers; directing the development of initiatives for new products or scientifi	Occupations in this minor group are classified into the following unit groups: 1221 Sales and marketing managers 1222 Advertising and public relations managers 1223 Research and development managers
Sales and marketing managers	1221	1.6625	Sales and marketing managers plan, direct and coordinate the sales and marketing activities of an enterprise or organization, or of enterprises that provide sales and marketing services to other enterprises and organizations.	Tasks include - (a) planning and organizing special sales and marketing programmes based on sales records and market assessments; (b) determining price lists, discount and delivery terms, sales promotion budgets, sales methods, special incentives and c	Examples of the occupations classified here: - Marketing manager - Sales manager
	a		Planning, developing, implementing and reviewing programs / policies	1.5	a) planning and organizing special sales and marketing programmes based on sales records and market assessments
	b		Management / coordinating from desk	1.5	(b) determining price lists, discount and delivery terms, sales promotion budgets, sales methods, special incentives and campaigns
	c		Planning, developing, implementing and reviewing programs / policies	1.5	(c) establishing and directing operational and administrative procedures related to sales and marketing activities
	d		Coordination at workplace & site (walking around / standing)	2.3	(d) leading and managing the activities of sales and marketing staff
	e		Management / coordinating from desk	1.5	(e) planning and directing daily operations
	f		Preparing financial statements	1.5	(f) establishing and managing budgets and controlling expenditure to ensure the efficient use of resources
	g		Recruiting, interviewing and selecting employees / applicants	1.5	(g) overseeing the selection, training and performance of staff
	h		Representing organizations/firms - sales	2	(h) representing the enterprise or organization at sales and marketing conventions, trade exhibitions and other forums.
			average MET of all job specific tasks	1.6625
Advertising and public relations managers	1222	1.475	Advertising and public relations managers plan, direct and coordinate the advertising, public relations and public information activities of enterprises and organizations or of enterprises that provide related services to other enterprises and organizati	Tasks include - (a) planning, directing and coordinating the advertising and public relations activities of an enterprise or organization; (b) negotiating advertising contracts with clients or with newspapers, radio and television stations, sports and	Examples of the occupations classified here: - Advertising manager - Public relations manager
	a		Management / coordinating from desk	1.5	(a) planning, directing and coordinating the advertising and public relations activities of an enterprise or organization
	b		Negotiating contracts / settlements with stakeholders	1.5	(b) negotiating advertising contracts with clients or with newspapers, radio and television stations, sports and cultural organizations and advertising agencies
	c		Informing, promoting, interviewing customers / suppliers/employees	1.5	(c) planning and managing information programmes to inform legislators, the mass media and the general public about the plans, accomplishments and points of view of the enterprise or organization
	d		Management / coordinating from desk	1.5	(d) leading and managing the activities of advertising and public relations staff
	e		Bookkeeping	1.3	(e) establishing and managing budgets and controlling expenditure and ensuring the efficient use of resources
	f		Planning, developing, implementing and reviewing programs / policies	1.5	(f) establishing and directing operational and administrative procedures
	g		Management / coordinating from desk	1.5	(g) planning and directing daily operations
	h		Recruiting, interviewing and selecting employees / applicants	1.5	(h) overseeing the selection, training and performance of staff
			average MET of all job specific tasks	1.475
Research and development managers	1223	1.625	Research and development managers plan, direct and coordinate the research and development activities of an enterprise or organization or of enterprises that provide related services to other enterprises and organizations.	Tasks include - (a) planning, directing and coordinating research and development activities, in-house or commissioned from external research organizations, to develop new or improved technical processes, products, knowledge, or utilization of materia	Examples of the occupations classified here: - Product development manager - Research manager
	a		Directing / participating in research	1.5	(a) planning, directing and coordinating research and development activities, in-house or commissioned from external research organizations, to develop new or improved technical processes, products, knowledge, or utilization of materials
	b		Planning, developing, implementing and reviewing programs / policies	1.5	(b) planning the overall research and development programme of an enterprise or organization, specifying goals and budgetary requirements
	c		Supervising (student/staff/colleagues)	2	(c) leading and managing the activities of research and development staff
	d		Preparing financial statements	1.5	(d) establishing and managing budgets, controlling expenditure and ensuring the efficient use of resources
	e		Planning, developing, implementing and reviewing programs / policies	1.5	(e) establishing and directing operational and administrative procedures
	f		Management / coordinating from desk	1.5	(f) planning and directing daily operations
	g		Recruiting, interviewing and selecting employees / applicants	1.5	(g) overseeing the selection, training and performance of staff
	h		Representing organizations/firms - sales	2	(h) representing the enterprise or organization at conventions, seminars and conferences.
			average MET of all job specific tasks	1.625
Production and specialized services managers	13		Production and specialized services managers plan direct and coordinate the production of the goods and the provision of the specialized professional and technical services provided by an enterprise or organization. They are responsible for manufacturi	Tasks performed by workers in this sub-major group usually include: planning details of activities in terms of output, services provided, quality, quantity, cost, timeliness and labour requirements; setting standards and objectives; controlling the operat	Occupations in this sub-major group are classified into the following minor groups: 131 Production managers in agriculture, forestry and fisheries 132 Manufacturing, mining, construction, and distribution managers 133 Information and communications techn		Specialized qualifications and extensive experience relevant to one or more occupations classified in major group 2, Professionals, or major group 3, Technicians and associate professionals, are usually required.
Production managers in agriculture, forestry and fisheries	131		Production managers in agriculture, forestry and fisheries plan, direct, and coordinate production in large scale agricultural, horticultural, forestry aquaculture and fishery operations such as plantations, large ranches, collective farms and co-operativ	Tasks performed usually include: monitoring market activity and planning production to meet contract requirements and market demand; establishing and managing budgets, monitoring production output and costs, recording information such as farm and fisheri	Occupations in this minor group are classified into the following unit groups: 1311 Agricultural and forestry production managers 1312 Aquaculture and fisheries production managers
Agricultural and forestry production managers	1311	1.73333	Agricultural and forestry production managers plan, direct, and coordinate production in large scale agricultural, horticultural and forestry operations such as plantations, large ranches, collective farms and agricultural co-operatives to grow and harve	Tasks include - (a) monitoring agricultural and forestry market activity and planning production to meet contract requirements and market demand; (b) establishing and managing budgets, monitoring production output and costs, recording information such	Examples of the occupations classified here: - Forestry manager - Plantation manager
	a		Analyzing market trends	1.3	(a) monitoring agricultural and forestry market activity and planning production to meet contract requirements and market demand
	b		Bookkeeping	1.3	(b) establishing and managing budgets, monitoring production output and costs, recording information such as farm management practices, and preparing financial and operational reports
	c		Negotiating contracts / settlements with stakeholders	1.5	(c) conferring with buyers to arrange for the sale of crops and livestock
	d		Negotiating contracts / settlements with stakeholders	1.5	(d) contracting with farmers or independent owners for production of crops and livestock, or for management of production
	e		Management / coordinating from desk	1.5	(e) planning the type, intensity and sequence of farm operations (e.g. determining the best times for planting, spraying and harvesting)
	f		Collecting samples, preparing materials, setting up experiment	2	(f) analysing soil to determine types and quantities of fertilizer required for maximum production
	g		Purchasing / ordering for organization (electronically)	1.3	(g) purchasing machinery, equipment, and supplies such as tractors, seed, fertilizer, and chemicals
	h		Identifying, reporting and documenting hazards / (safety) compliance, implied walking	2	(h) identifying and controlling agricultural and forest environmental toxins, weeds, pests and diseases
	i		Coordination at workplace & site (walking around / standing)	2.3	(i) organizing farming operations such as maintaining buildings, water supply systems and equipment
	j		Coordination at workplace & site (walking around / standing)	2.3	(j) directing and coordinating activities such as planting, irrigation, chemical application, harvesting, and grading
	k		Coordination at workplace & site (walking around / standing)	2.3	(k) inspecting plantations and fields to determine maturity dates of crops, or to estimate potential crop damage from weather
	l		Recruiting, interviewing and selecting employees / applicants	1.5	(l) overseeing the selection, training and performance of agricultural and forestry workers and contractors.
			average MET of all job specific tasks	1.73333
Aquaculture and fisheries production managers	1312	1.89231	Aquaculture and fisheries production managers plan, direct, and coordinate production in large scale aquaculture and fishery operations to catch and harvest fish and shellfish, and to grow fish shellfish or other forms of aquatic life, as cash crops or f	Tasks include - (a) monitoring aquaculture and fishery market activity and planning production and fishing activities to meet contract requirements and market demand; (b) establishing and managing budgets, monitoring production output and costs, reco	Examples of the occupations classified here: - Aquaculture production manager - Fishing operations manager - Shore captain (fishing) - Trawler manager	Some related occupations classified elsewhere: - Fish farmer - 6221 - Fish hatchery manager - 6221 - Oyster Farmer - 6221 - Seafood Farmer - 6221 - Fishing vessel skipper (coastal waters) - 6222 - Fishing master (deep sea) – 6223
	a		Analyzing market trends	1.3	(a) monitoring aquaculture and fishery market activity and planning production and fishing activities to meet contract requirements and market demand
	b		Bookkeeping	1.3	(b) establishing and managing budgets, monitoring production output and costs, recording information such as fisheries management practices, and preparing financial and operational reports
	c		Negotiating contracts / settlements with stakeholders	1.5	(c) conferring with buyers to arrange for the sale of produce and catches
	d		Negotiating contracts / settlements with stakeholders	1.5	(d) contracting with fishing skippers or owners of vessels and aquaculture farms for fishing and aquaculture operations, or for management of production
	e		Identifying, reporting and documenting hazards / (safety) compliance, implied walking	2	(e) conducting and organizing aquaculture or fishery stock examinations in order to identify diseases or parasites
	f		Coordination at workplace & site (walking around / standing)	2.3	(f) devising and coordinating activities to improve fish hatching and growth rates, and to prevent disease in hatcheries
	g		Coordination at workplace & site (walking around / standing)	2.3	(g) monitoring environments to maintain or improve conditions for aquatic life
	h		Fishing general	3.5	(h) directing and monitoring trapping and spawning of fish, egg incubation, and fry rearing, applying knowledge of management and fish culturing techniques
	i		Coordination at workplace & site (walking around / standing)	2.3	(i) coordinating the selection and maintenance of brood stock
	j		Coordination at workplace & site (walking around / standing)	2.3	(j) directing and monitoring the transfer of mature fish to lakes, ponds, streams, or commercial tanks
	k		Purchasing / ordering for organization (electronically)	1.3	(k) purchasing machinery, equipment, and supplies such as vessels and nets
	l		Management / coordinating from desk	1.5	(l) organizing operations such as maintenance of ships, boats and equipment
	m		Recruiting, interviewing and selecting employees / applicants	1.5	(m) overseeing the selection, training and performance of aquaculture or fishery workers and contractors.
			average MET of all job specific tasks	1.89231
Manufacturing, mining, construction, and distribution managers	132		Manufacturing, mining, construction, and distribution managers plan, organize, and coordinate the manufacturing, mineral extraction, construction, supply, storage and transportation operations.	Tasks performed usually include: planning details of activities in terms of output quality and quantity, cost, timeliness and labour requirements; controlling the operation of plant and quality procedures through planning of maintenance, designation of op	Occupations in this minor group are classified into the following unit groups: 1321 Manufacturing managers 1322 Mining managers 1323 Construction managers 1324 Supply, distribution and related managers
Manufacturing managers	1321	1.575	Manufacturing managers plan, direct, and coordinate manufacturing production activities of large enterprises or as the manager of a small manufacturing company.	Tasks include - (a) determining, implementing and monitoring production strategies, policies and plans; (b) planning details of production activities in terms of output quality and quantity, cost, time available and labour requirements; (c) controlli	Examples of the occupations classified here: - Manufacturer - Manufacturing manager - Production and operations manager (manufacturing)	Some related occupations classified elsewhere: - Production supervisor (manufacturing ) - 3122
	a		Planning, developing, implementing and reviewing programs / policies	1.5	(a) determining, implementing and monitoring production strategies, policies and plans
	b		Management / coordinating from desk	1.5	(b) planning details of production activities in terms of output quality and quantity, cost, time available and labour requirements
	c		Management / coordinating from desk	1.5	(c) controlling the operation of production plant and quality procedures through planning of maintenance, designation of operating hours and supply of parts and tools
	d		Bookkeeping	1.3	(d) establishing and managing budgets, monitoring production output and costs, and adjusting processes and resources to minimize costs
	e		Advising colleagues, stakeholders or clients	1.5	(e) consulting with and informing other managers about production matters
	f		Coordination at workplace & site (walking around / standing)	2.3	(f) overseeing the acquisition and installation of new plant and equipment
	g		Supervising (student/staff/colleagues)	2	(g) controlling the preparation of production records and reports
	h		Planning, developing, implementing and reviewing programs / policies	1.5	(h) coordinating the implementation of occupational health and safety requirements
	i		Analyzing market trends	1.3	(i) identifying business opportunities and determining products to be manufactured
	j		Researching, verifying and evaluating (financial, legal) status clients	1.5	(j) researching and implementing regulatory and statutory requirements affecting manufacturing operations and the environment
	k		Management / coordinating from desk	1.5	(k) overseeing the provision of quotes for the manufacture of specialized goods and establishing contracts with customers and suppliers
	l		Recruiting, interviewing and selecting employees / applicants	1.5	(l) overseeing the selection, training and performance of staff.
			average MET of all job specific tasks	1.575
Mining managers	1322	1.56	Mining managers plan, direct, and coordinate the production activities of mining, quarrying and oil and gas extraction operations.	Tasks include - (a) conferring with other managers to set production quotas, plan extraction sites and develop policies for the removal of raw materials; (b) evaluating efficiency of production sites to determine adequacy of personnel, equipment and te	Examples of the occupations classified here: - Mine manager - Production manager (mine) - Production manager (oil and gas extraction) - Production manager (quarry) - Quarry manager	Some related occupations classified elsewhere: Mine deputy - 3121 Mine supervisor - 3121 Mine under-manager - 3121 Quarry supervisor - 3121
	a		Planning, developing, implementing and reviewing programs / policies	1.5	(a) conferring with other managers to set production quotas, plan extraction sites and develop policies for the removal of raw materials
	b		Planning, developing, implementing and reviewing programs / policies	1.5	(b) evaluating efficiency of production sites to determine adequacy of personnel, equipment and technologies used, and make changes to work schedule or equipment when necessary
	c		Management / coordinating from desk	1.5	(c) planning details of production activities in terms of output quality and quantity, cost, time available and labour requirements
	d		Management / coordinating from desk	1.5	(d) controlling the operation of plant and quality procedures through planning of maintenance, designation of operating hours and supply of equipment
	e		Bookkeeping	1.3	(e) establishing and managing budgets, monitoring production output and costs, and adjusting processes and resources to minimize costs
	f		Coordination at workplace & site (walking around / standing)	2.3	(f) overseeing the acquisition and installation of new plant and equipment
	g		Management / coordinating from desk	1.5	(g) controlling the preparation of production records and reports
	h		Planning, developing, implementing and reviewing programs / policies	1.5	(h) coordinating the implementation of health and safety requirements
	i		Researching, verifying and evaluating (financial, legal) status clients	1.5	(i) researching and implementing regulatory and statutory requirements affecting mineral extraction operations and the environment
	j		Recruiting, interviewing and selecting employees / applicants	1.5	(j) overseeing the selection, training and performance of staff.
			average MET of all job specific tasks	1.56
Construction managers	1323	1.52727	Construction managers plan, direct and coordinate the construction of civil engineering projects, buildings and dwellings.	Tasks include - (a) interpreting architectural drawings and specifications; (b) coordinating labour resources, and procurement and delivery of materials, plant and equipment; (c) negotiating with building owners, property developers and subcontracto	Examples of the occupations classified here: - Construction project manager - Project builder	Some related occupations classified elsewhere: Building construction supervisor - 3123 House builder - 7111
	a		Designing and preparing blueprints / sketches / machine layouts	1.5	(a) interpreting architectural drawings and specifications
	b		Management / coordinating from desk	1.5	(b) coordinating labour resources, and procurement and delivery of materials, plant and equipment
	c		Negotiating contracts / settlements with stakeholders	1.5	(c) negotiating with building owners, property developers and subcontractors involved in the construction process to ensure projects are completed on time and within budget
	d		Inviting tenders	1.5	(d) preparing tenders and contract bids
	e		Management / coordinating from desk	1.5	(e) operating and implementing coordinated work programs for sites
	f		Identifying, reporting and documenting hazards / (safety) compliance, implied walking	2	(f) ensuring adherence to building legislation and standards of performance, quality, cost and safety
	g		Management / coordinating from desk	1.5	(g) arranging submission of plans to local authorities
	h		Management / coordinating from desk	1.5	(h) building under contract, or subcontracting specialized building services
	i		Management / coordinating from desk	1.5	(i) arranging building inspections by relevant authorities
	j		Bookkeeping	1.3	(j) establishing and managing budgets, controlling expenditure and ensuring the efficient use of resources
	k		Recruiting, interviewing and selecting employees / applicants	1.5	(k) overseeing the selection, training and performance of staff and subcontractors
			average MET of all job specific tasks	1.52727
Supply, distribution and related managers	1324	1.48182	Supply, distribution and related managers plan, direct and coordinate the supply, transportation, storage and distribution of goods.	Tasks include - (a) determining, implementing and monitoring purchasing, storage and distribution strategies, policies and plans; (b) preparing and implementing plans to maintain required stock levels at minimum cost; (c) negotiating contracts with	Examples of the occupations classified here: - Logistics manager - Railway station master - Supply and distribution manager - Supply chain manager - Transport company manager - Warehouse manager
	a		Planning, developing, implementing and reviewing programs / policies	1.5	(a) determining, implementing and monitoring purchasing, storage and distribution strategies, policies and plans
	b		Management / coordinating from desk	1.5	(b) preparing and implementing plans to maintain required stock levels at minimum cost
	c		Negotiating contracts / settlements with stakeholders	1.5	(c) negotiating contracts with suppliers to meet quality, cost and delivery requirements
	d		Management / coordinating from desk	1.5	(d) monitoring and reviewing storage and inventory systems to meet supply requirements and control stock levels
	e		Management / coordinating from desk	1.5	(e) operating recording systems to track all movements of goods, and ensuring re-ordering and re-stocking at optimal times
	f		Liaising with stakeholders	1.5	(f) liaising with other departments and customers concerning requirements for outward goods and associated forwarding transportation
	g		Management / coordinating from desk	1.5	(g) overseeing the recording of purchase, storage and distribution transactions
	h		Bookkeeping	1.3	(h) establishing and managing budgets, controlling expenditure and ensuring the efficient use of resources
	i		Management / coordinating from desk	1.5	(i) establishing and directing operational and administrative procedures
	j		Management / coordinating from desk	1.5	(j) planning and directing daily operations
	k		Recruiting, interviewing and selecting employees / applicants	1.5	(k) overseeing the selection, training and performance of staff.
			average MET of all job specific tasks	1.48182
Information and communications technology service managers	133		Information and communications technology service managers plan, direct, and coordinate the acquisition, development, maintenance and use of computer and telecommunication systems.	Tasks usually include: consulting with users, management, vendors, and technicians to assess computing needs and system requirements and specifying technology to meet those needs; formulating and directing information and communication technology (ICT) s	Occupations in this minor group are classified into the following unit groups: 1330 Information and communications technology service managers
Information and communications technology service managers	1330	1.57273	Information and communications technology service managers plan, direct, and coordinate the acquisition, development, maintenance and use of computer and telecommunication systems.	Tasks include - (a) consulting with users, management, vendors, and technicians to assess computing needs and system requirements and specifying technology to meet those needs; (b) formulating and directing information and communication technology (IC	Examples of the occupations classified here: - Application development manager - Chief information officer - Data operations manager - Data processing manager - ICT development manager - Information systems director - Information technology manag
	a		Liaising with stakeholders	1.5	(a) consulting with users, management, vendors, and technicians to assess computing needs and system requirements and specifying technology to meet those needs
	b		Planning, developing, implementing and reviewing programs / policies	1.5	(b) formulating and directing information and communication technology (ICT) strategies, policies and plans
	c		Management / coordinating from desk	1.5	(c) directing the selection and installation of ICT resources and the provision of user training
	d		Management / coordinating from desk	1.5	(d) directing ICT operations, analysing workflow, establishing priorities, developing standards and setting deadlines
	e		Analysing documents and computer files	1.5	(e) overseeing the security of ICT systems
	f		Supervising (student/staff/colleagues)	2	(f) assigning, reviewing, managing and leading the work of systems analysts, programmers, and other computer- related workers
	g		Management / coordinating from desk	1.5	(g) evaluating the organization's technology use and needs and recommending improvements, such as hardware and software upgrades
	h		Bookkeeping	1.3	(h) establishing and managing budgets, controlling expenditure and ensuring the efficient use of resources
	i		Planning, developing, implementing and reviewing programs / policies	1.5	(i) establishing and directing operational and administrative procedures
	j		Recruiting, interviewing and selecting employees / applicants	1.5	(j) overseeing the selection, training and performance of staff
	k		Representing organizations/firms - sales	2	(k) representing the enterprise or organization at ICT related conventions, seminars and conferences.
			average MET of all job specific tasks	1.57273
Professional services managers	134		Professional services managers plan, direct and coordinate the provision of childcare, health, welfare, education and other professional services, and manage the branches of institutions providing financial and insurance services.	Tasks usually include: formulating policies and plans for the provision of services and operation of establishments; setting standards and objectives; developing and implementing programs and services to meet the needs of clients; directing and coordinat	Occupations in this minor group are classified into the following unit groups: 1341 Child care services managers 1342 Health services managers 1343 Aged care services managers 1344 Social welfare managers 1345 Education managers 1346 Financial and		Professional services managers are responsible for planning, directing and coordinating the provision of specialized professional and technical services. Specialized qualifications and extensive experience relevant to one or more occupations classified in
Child care service managers	1341	1.74444	Child care service managers plan, direct, and coordinate and evaluate the provision of care for children in before-school, after-school, vacation and day care centres and services.	Tasks include - (a) developing and implementing programs to enhance the physical, social, emotional and intellectual development of young children; (b) establishing and monitoring budgets and determining allocation of funds for staff, supplies, materia	Examples of the occupations classified here: - Child Care Centre Manager
	a		Planning, developing, implementing and reviewing programs / policies	1.5	(a) developing and implementing programs to enhance the physical, social, emotional and intellectual development of young children
	b		Bookkeeping	1.3	(b) establishing and monitoring budgets and determining allocation of funds for staff, supplies, materials, equipment and maintenance
	c		Coordination at workplace & site (walking around / standing)	2.3	(c) overseeing and coordinating the provision care for children in before-school, after-school, day, and vacation care centres
	d		Coordination at workplace & site (walking around / standing)	2.3	(d) directing and supervising child carers in providing care and supervision for young children
	e		Identifying, reporting and documenting hazards / (safety) compliance, implied walking	2	(e) managing physical facilities and making sure all buildings and equipment are maintained to ensure the centre is a safe area for children, staff and visitors
	f		Planning, developing, implementing and reviewing programs / policies	1.5	(f) reviewing and interpreting government codes, and developing procedures to meet codes (e.g., concerning safety and security)
	g		Assessing student / employee development	2	(g) monitoring children?s progress and conferring with parents or guardians
	h		Maintaining records	1.3	(h) preparing and maintaining records and accounts for a child care centre
	i		Recruiting, interviewing and selecting employees / applicants	1.5	(i) recruiting and evaluating staff and coordinating their professional development.
			average MET of all job specific tasks	1.74444
Health service managers	1342	1.68	Health service managers plan, direct coordinate and evaluate the provision of clinical and community health care services in hospitals, clinics, public health agencies and similar organizations.	Tasks include - (a) providing overall direction and management for the service, facility, organization or centre; (b) directing, supervising and evaluating the work activities of medical, nursing, technical, clerical, service, maintenance, and other	Examples of the occupations classified here: - Clinical director - Community health care coordinator - Director of nursing - Hospital matron - Medical administrator	Some related occupations classified elsewhere: - Aged care service manager - 1343
	a		Coordination at workplace & site (walking around / standing)	2.3	(a) providing overall direction and management for the service, facility, organization or centre
	b		Supervising (student/staff/colleagues)	2	(b) directing, supervising and evaluating the work activities of medical, nursing, technical, clerical, service, maintenance, and other personnel
	c		Planning, developing, implementing and reviewing programs / policies	1.5	(c) establishing objectives and evaluative or operational criteria for units they manage
	d		Recruiting, interviewing and selecting employees / applicants	1.5	(d) directing or conducting recruitment, hiring and training of personnel
	e		Planning, developing, implementing and reviewing programs / policies	1.5	(e) developing, implementing and monitoring procedures, policies and performance standards for medical, nursing, technical and administrative staff
	f		Planning, developing, implementing and reviewing programs / policies	1.5	(f) monitoring the use of diagnostic services, inpatient beds, facilities, and staff to ensure effective use of resources and assess the need for additional staff, equipment, and services
	g		Management / coordinating from desk	1.5	(g) controlling administrative operations such as budget planning, report preparation and expenditure on supplies, equipment and services
	h		Liaising with stakeholders	1.5	(h) liaising with other health and welfare service providers, boards and funding bodies to coordinate the provision of services
	i		Advising colleagues, stakeholders or clients	1.5	(i) advising government bodies about measures to improve health and welfare services and facilities
	j		Representing organizations/firms - sales	2	(j) representing the organization in negotiations, and at conventions, seminars, public hearings and forums.
			average MET of all job specific tasks	1.68
Aged care service managers	1343	1.68	Aged care service managers plan, direct coordinate and evaluate the provision of residential and personal care services for individuals and families who are in need of such services due to the effects of ageing.	Tasks include - (a) providing overall direction and management for a service, facility, organization or centre; (b) directing, supervising and evaluating the work activities of medical, nursing, technical, clerical, service, maintenance, and other pe	Examples of occupations classified here: - Aged care home director - Community aged care coordinator - Nursing home director - Retirement village coordinator	Some related occupations classified elsewhere: - Health service manager - 1342
	a		Coordination at workplace & site (walking around / standing)	2.3	(a) providing overall direction and management for a service, facility, organization or centre
	b		Supervising (student/staff/colleagues)	2	(b) directing, supervising and evaluating the work activities of medical, nursing, technical, clerical, service, maintenance, and other personnel
	c		Planning, developing, implementing and reviewing programs / policies	1.5	(c) establishing objectives and evaluative or operational criteria for units they manage
	d		Recruiting, interviewing and selecting employees / applicants	1.5	(d) directing or conducting recruitment, hiring and training of personnel
	e		Planning, developing, implementing and reviewing programs / policies	1.5	(e) developing, implementing and monitoring procedures, policies and performance standards for nursing, personal care, technical, and administrative staff
	f		Planning, developing, implementing and reviewing programs / policies	1.5	(f) coordinating and administering welfare programs and care services for the elderly
	g		Management / coordinating from desk	1.5	(g) controlling administrative operations such as budget planning, report preparation, expenditure on supplies, equipment and services
	h		Liaising with stakeholders	1.5	(h) liaising with other health and welfare providers, boards and funding bodies to coordinate the provision of services
	i		Advising colleagues, stakeholders or clients	1.5	(i) advising government bodies about measures to improve health and welfare services and facilities
	j		Representing organizations/firms - sales	2	(j) representing the organization in negotiations, and at conventions, seminars, public hearings and forums
			average MET of all job specific tasks	1.68
Social welfare managers	1344	1.73636	Social welfare managers plan, direct, and coordinate the provision of social and community service programs such as income support, family assistance, children’s services and other community programs and services.	Tasks include - (a) providing overall direction and management for a service, facility, organization or centre; (b) developing, implementing and monitoring procedures, policies and standards for staff; (c) monitoring and evaluating resources devote	Examples of the occupations classified here: - Community centre manager - Family services manager - Housing services manager - Welfare Centre Manager
	a		Coordination at workplace & site (walking around / standing)	2.3	(a) providing overall direction and management for a service, facility, organization or centre
	b		Planning, developing, implementing and reviewing programs / policies	1.5	(b) developing, implementing and monitoring procedures, policies and standards for staff
	c		Planning, developing, implementing and reviewing programs / policies	1.5	(c) monitoring and evaluating resources devoted to the provision of welfare, housing, and other social services
	d		Management / coordinating from desk	1.5	(d) controlling administrative operations such as budget planning, report preparation, expenditure on supplies, equipment and services
	e		Liaising with stakeholders	1.5	(e) liaising with other welfare and health services providers, boards and funding bodies to discuss areas of health and welfare service cooperation and coordination
	f		Advising colleagues, stakeholders or clients	1.5	(f) advising government bodies about measures to improve welfare services and facilities
	g		Representing organizations/firms - sales	2	(g) representing the organization in negotiations, and at conventions, seminars, public hearings and forums
	h		Management / coordinating from desk	1.5	(h) establishing and managing budgets, controlling expenditure and ensuring the efficient use of resources
	i		Coordination at workplace & site (walking around / standing)	2.3	(i) establishing and directing operational and administrative procedures
	j		Recruiting, interviewing and selecting employees / applicants	1.5	(j) overseeing the selection, training and performance of staff
	k		Representing organizations/firms - sales	2	(k) representing the organization at conventions, seminars and conferences.
			average MET of all job specific tasks	1.73636
Education managers	1345	1.66364	Education managers plan, direct, coordinate and evaluate the educational and administrative aspects of education services, primary and secondary schools, colleges and faculties and departments in universities and other educational institutions.	Tasks include - (a) determining educational programs based on frameworks established by education authorities and governing bodies; (b) implementing systems and procedures to monitor school performance and student enrolments; (c) directing administra	Examples of the occupations classified here: - School Principal
	a		Desiging curriculum / lessons / activities	1.3	(a) determining educational programs based on frameworks established by education authorities and governing bodies
	b		Planning, developing, implementing and reviewing programs / policies	1.5	(b) implementing systems and procedures to monitor school performance and student enrolments
	c		Supervising (student/staff/colleagues)	2	(c) directing administrative and clerical activities concerning student admissions and educational services
	d		Management / coordinating from desk	1.5	(d) controlling administrative operations such as budget planning, report preparation, expenditure on supplies, equipment and services
	e		Supervising (student/staff/colleagues)	2	(e) providing leadership and guidance to teaching, academic and administrative staff as well as to students
	f		Teacher practice supervision/assessment	2	(f) evaluating the work of teachers and lecturers by visiting classrooms, observing teaching methods, reviewing instructional objectives and examining learning materials
	g		Representing organizations/firms - sales	2	(g) promoting the educational program, and representing the service or institution in the wider community
	h		Management / coordinating from desk	1.5	(h) supervising the maintenance of educational facilities
	i		Planning, developing, implementing and reviewing programs / policies	1.5	(i) developing and enforcing a disciplinary code to create a safe and conducive environment for students and teachers
	j		Planning, developing, implementing and reviewing programs / policies	1.5	(j) organizing and implementing methods of raising additional funds in conjunction with parent and community groups and sponsors
	k		Recruiting, interviewing and selecting employees / applicants	1.5	(k) controlling selection, training and supervision of staff.
			average MET of all job specific tasks	1.66364
Financial and insurance services branch managers	1346	1.57273	Financial and insurance services branch managers plan, direct, and coordinate the branches of institutions that provide financial and insurance services, such as banks, building societies, credit unions and insurance companies. They provide advice and as	Tasks include (a) planning, directing and coordinating the activities of staff in the branch; (b) establishing and maintaining relationships with individual and business customers; (c) providing advice and assistance to customers on their financial an	Examples of the occupations classified here: - Bank manager - Building society manager - Credit union manager, - Insurance agency manager	Some related occupations classified elsewhere: - Finance manager - 1211 - Credit and loans officer - 3312 - Insurance agent - 3321
	a		Supervising (student/staff/colleagues)	2	(a) planning, directing and coordinating the activities of staff in the branch
	b		Liaising with stakeholders	1.5	(b) establishing and maintaining relationships with individual and business customers
	c		Advising (financial, legal)	1.5	(c) providing advice and assistance to customers on their financial and insurance needs and with matters such as changes in law that may affect customers
	d		Submitting or approving loan applications	1.5	(d) examining, evaluating and processing loan and insurance applications
	e		Submitting or approving loan applications	1.5	(e) monitoring credit extension decisions
	f		Researching, verifying and evaluating (financial, legal) status clients	1.5	(f) conducting financial investigations
	g		Preparing financial statements	1.5	(g) overseeing the flow of cash and financial instruments, and the preparation of financial and regulatory reports
	h		Submitting or approving loan applications	1.5	(h) approving or rejecting, or coordinating the approval or rejection of, lines of credit commercial, real estate and personal loans
	i		Supervising (student/staff/colleagues)	2	(i) coordinating cooperation with other branches of the company
	j		Bookkeeping	1.3	(j) managing budgets, controlling expenditure and ensuring the efficient use of resources
	k		Recruiting, interviewing and selecting employees / applicants	1.5	(k) overseeing the selection, training and performance of staff.
			average MET of all job specific tasks	1.57273
Professional services managers not elsewhere classified	1349	1.58889	This unit group covers managers who plan, direct coordinate and evaluate the provision of specialized professional and technical services and are not classified in sub-major group 12, Business services and administration managers, or elsewhere in sub-maj	In such cases tasks would include: (a) providing overall direction and management for a service, facility, organization or centre; (b) developing, implementing and monitoring procedures, policies and standards for staff; (c) directing, supervising an	Examples of the occupations classified here: - Archives manager - Art gallery manager - Correctional services manager - Legal service manager, - Library manager - Museum manager - Police superintendent - Prison governor		Professional services managers are responsible for planning, directing and coordinating the provision of specialized professional and technical services. Specialized qualifications and extensive experience relevant to one or more occupations classified in
	a		Supervising (student/staff/colleagues)	2	(a) providing overall direction and management for a service, facility, organization or centre
	b		Planning, developing, implementing and reviewing programs / policies	1.5	(b) developing, implementing and monitoring procedures, policies and standards for staff
	c		Supervising (student/staff/colleagues)	2	(c) directing, supervising and evaluating the work activities of professional technical, clerical, service, maintenance, and other personnel
	d		Management / coordinating from desk	1.5	(d) monitoring and evaluating resources devoted to the provision of services
	e		Management / coordinating from desk	1.5	(e) controlling administrative operations such as budget planning, report preparation, expenditure on supplies, equipment and services
	f		Management / coordinating from desk	1.5	(f) planning, directing and coordinating the provision of services
	g		Management / coordinating from desk	1.5	(g) coordinating cooperation with other service provision agencies in the same or related fields
	h		Bookkeeping	1.3	(h) managing budgets, controlling expenditure and ensuring the efficient use of resources
	i		Recruiting, interviewing and selecting employees / applicants	1.5	(i) overseeing the selection, training and performance of staff.
			average MET of all job specific tasks	1.58889
Hospitality, retail and other services managers	14		Hospitality, shop and related services managers plan, organize and direct the operations of establishments which provide accommodation, hospitality, retail and other services.	Tasks performed by workers in this sub-major group usually include: planning and organising special functions, sporting, gaming and entertainment activities and the range and mix of products, stock levels and service standards; promoting and selling good	Occupations in this sub-major group are classified into the following minor groups: 141 Hotel and restaurant managers 142 Retail and wholesale trade managers 143 Other services managers		Sub-major group 14 Hospitality, shop and related managers is for managers of establishments that provide services directly to the public, usually in organizations that are too small to have hierarchies of managers. Managers responsible for planning, dire
Hotel and restaurant managers	141		Hotel and restaurant managers plan, organize and direct the operations of establishments that provide accommodation, meals, beverages and other hospitality services.	Tasks performed usually include: planning and organizing special functions, sporting, gaming and entertainment activities; directing and overseeing reservation, reception, room service and housekeeping activities; observing liquor, gaming, health and oth	Occupations in this minor group are classified into the following unit groups: 1411 Hotel managers 1412 Restaurant managers
Hotel managers	1411	1.88	Hotel managers plan, organize and direct the operations of hotels, motels and similar establishments to provide guest accommodation and other services.	Tasks include - (a) directing and overseeing reservation, reception, room service and housekeeping activities; (b) supervising security arrangements, and garden and property maintenance; (c) planning and supervising bar, restaurant, function and conf	Examples of the occupations classified here: - Hotel manager - Motel manager - Youth hostel manager	Some related occupations classified elsewhere: - Bed and breakfast operator - 5152	Operators of small establishments, such as some bed and breakfast establishments and small guest houses, that provide accommodation and limited meal services to clients effectively as paying guests in private households, and for whom the management and s
	a		Coordination at workplace & site (walking around / standing)	2.3	(a) directing and overseeing reservation, reception, room service and housekeeping activities
	b		Coordination at workplace & site (walking around / standing)	2.3	(b) supervising security arrangements, and garden and property maintenance
	c		Coordination at workplace & site (walking around / standing)	2.3	(c) planning and supervising bar, restaurant, function and conference activities
	d		Identifying, reporting and documenting hazards / (safety) compliance, implied walking	2	(d) observing liquor, gaming, and other laws and regulations
	e		Identifying, reporting and documenting hazards / (safety) compliance, implied walking	2	(e) assessing and reviewing customer satisfaction
	f		Bookkeeping	1.3	(f) overseeing accounting and purchasing activities
	g		Bookkeeping	1.3	(g) undertaking budgeting for the establishment
	h		Recruiting, interviewing and selecting employees / applicants	1.5	(h) controlling selection, training and supervision of staff
	i		Identifying, reporting and documenting hazards / (safety) compliance, implied walking	2	(i) ensuring compliance with occupational health and safety regulations
	j		Sending and receiving information, standing	1.8	(j) providing guests with local tourism information, and arranging tours and transportation.
			average MET of all job specific tasks	1.88
Restaurant managers	1412	1.82	Restaurant managers plan, organize and direct the operations of cafes, restaurants and related establishments to provide dining and catering services.	Tasks include - (a) planning menus in consultation with chefs and cooks; (b) planning and organizing special functions; (c) arranging the purchasing and pricing of goods according to budget; (d) maintaining records of stock levels and financial tran	Examples of the occupations classified here: - Cafe Manager - Restaurant Manager - Catering Manager	Some related occupations classified elsewhere: Chef - 3434
	a		Coordination at workplace & site (walking around / standing)	2.3	(a) planning menus in consultation with chefs and cooks
	b		Management / coordinating from desk	1.5	(b) planning and organizing special functions
	c		Management / coordinating from desk	1.5	(c) arranging the purchasing and pricing of goods according to budget
	d		Maintaining records	1.3	(d) maintaining records of stock levels and financial transactions
	e		Identifying, reporting and documenting hazards / (safety) compliance, implied walking	2	(e) ensuring dining, kitchen and food storage facilities comply with health regulations and are clean, functional and of suitable appearance
	f		Coordination at workplace & site (walking around / standing)	2.3	(f) conferring with customers to assess their satisfaction with meals and service
	g		Recruiting, interviewing and selecting employees / applicants	1.5	(g) selecting, set staff work schedules, training and supervising waiting and kitchen staff
	h		Coordination at workplace & site (walking around / standing)	2.3	(h) taking reservations, greeting guests and assisting in taking orders
	i		Negotiating contracts / settlements with stakeholders	1.5	(i) negotiating arrangements with clients and suppliers
	j		Identifying, reporting and documenting hazards / (safety) compliance, implied walking	2	(j) ensuring compliance with occupational health and safety regulations.
			average MET of all job specific tasks	1.82
Retail and wholesale trade managers	142		Retail and wholesale trade managers plan, organize, coordinate and control the operations of establishments that sell goods on a retail or wholesale basis. They are responsible for the budgets, staffing and strategic and operational direction of shops, o	Tasks usually include - determining product mix, stock levels and service standards; formulating and implementing purchasing and marketing policies, and setting prices; promoting and advertising the establishment's goods and services; maintaining records	Occupations in this minor group are classified into the following unit groups: 1420 Retail and wholesale trade managers		Retail and wholesale trade managers are frequently employed in relatively small establishments that do not have a hierarchy of managers. The managers of large retail establishments such as supermarkets and department stores, however, should also be class
Retail and wholesale trade managers	1420	1.51429	Retail and wholesale trade managers, plan, organize, co-ordinate and control the operations of establishments that sell goods on a retail or wholesale basis. They are responsible for the budgets, staffing and strategic and operational direction of shops,	Tasks include - (a) determining product mix, stock levels and service standards; (b) formulating and implementing purchasing and marketing policies, and setting prices; (c) promoting and advertising the establishment’s goods and services; (d) mai	Examples of occupations classified here: - Retail manager - Supermarket manager - Grocery manager - Shop manager	Some related occupations classified elsewhere: - Sales manager - 1221 - Shopkeeper - 5221 - Shop supervisor - 5222 - Shop sales assistant - 5223	Retail and wholesale trade managers are frequently employed in relatively small establishments that do not have a hierarchy of managers. The managers of large retail establishments such as supermarkets and department stores, however, should generally als
	a		Management / coordinating from desk	1.5	(a) determining product mix, stock levels and service standards
	b		Planning, developing, implementing and reviewing programs / policies	1.5	(b) formulating and implementing purchasing and marketing policies, and setting prices
	c		Informing, promoting, interviewing customers / suppliers/employees	1.5	(c) promoting and advertising the establishment?s goods and services
	d		Maintaining records	1.3	(d) maintaining records of stock levels and financial transactions
	e		Bookkeeping	1.3	(e) undertaking budgeting for the establishment
	f		Recruiting, interviewing and selecting employees / applicants	1.5	(f) controlling selection, training and supervision of staff
	g		Identifying, reporting and documenting hazards / (safety) compliance, implied walking	2	(g) ensuring compliance with occupational health and safety regulations.
			average MET of all job specific tasks	1.51429
Other services managers	143		Other services managers plan, organize, and control the operations of establishments that provide sporting, cultural, recreational, travel, customer contact and other amenity services.	Tasks usually include: planning and organizing the range and mix of services or activities provided; ensuring that facilities are kept clean and in good condition; keeping abreast of new trends and developments relevant to the service provided; advising o	Occupations in this minor group are classified into the following unit groups: 1431 Sports, recreation and cultural centre managers 1439 Services managers not elsewhere classified
Sports, recreation and cultural centre managers	1431	1.66667	Sports, recreation and cultural centre managers plan, organize, and control the operations of establishments that provide sporting, artistic, theatrical and other recreational and amenity services.	Tasks include - (a) planning and organizing the range and mix of entertainment, attractions, cultural activities, and sports and fitness programmes to be offered by the centre; (b) ensuring that facilities are kept clean and in good condition; (c) ke	Examples of the occupations classified here: - Amusement/ theme park manager - Billiards or pool hall manager - Casino manager - Cinema manager - Leisure centre manager - Riding school manager - Sports centre manager - Theatre manager	Some related occupations classified elsewhere: - Art gallery manager - 1349 - Museum manager - 1349 - Library manager - 1349
	a		Management / coordinating from desk	1.5	(a) planning and organizing the range and mix of entertainment, attractions, cultural activities, and sports and fitness programmes to be offered by the centre
	b		Coordination at workplace & site (walking around / standing)	2.3	(b) ensuring that facilities are kept clean and in good condition
	c		Analyzing market trends	1.3	(c) keeping abreast of new trends and developments in the creative arts and arranging theatrical productions and performances by bands and orchestras
	d		Advising colleagues, stakeholders or clients	1.5	(d) advising on the facilities available and promoting publicity in relation to events, shows and activities
	e		Bookkeeping	1.3	(e) checking and keeping custody of all cash receipts and making regular stock checks
	f		Bookkeeping	1.3	(f) establishing and managing budgets, controlling expenditure and ensuring the efficient use of resources
	g		Coordination at workplace & site (walking around / standing)	2.3	(g) planning and directing daily operations
	h		Recruiting, interviewing and selecting employees / applicants	1.5	(h) controlling the selection, supervision and performance of staff
	i		Identifying, reporting and documenting hazards / (safety) compliance, implied walking	2	(i) ensuring compliance with health and safety regulations.
			average MET of all job specific tasks	1.66667
Services managers not elsewhere classified	1439	1.72024	This unit group covers managers that plan, direct and coordinate the provision of services and are not classified in sub-major group 13, Production and specialized services managers or elsewhere in sub-major group 14, Hospitality, retail and other servic		Examples of the occupations classified here: - Travel agency manager - Conference centre manager - Contact centre manager - Shopping centre manager - Camp site manager - Caravan park manager		Excluded from this unit group are occupations that involve managing the provision of specialized professional and technical services and require specialized qualifications and experience relevant to one or more occupations classified in major group 2, Pro
			Because no job-specific tasks were given for this occupation, we averaged METs of all 'Hospitality, retail and other services managers'	1.72024
Professionals	2		Professionals increase the existing stock of knowledge, apply scientific or artistic concepts and theories, teach about the foregoing in a systematic manner, or engage in any combination of these activities. Competent performance in most occupations in	Tasks performed by professionals usually include: conducting analysis and research, and developing concepts, theories and operational methods, and advising on or applying existing knowledge related to physical sciences including mathematics, engineerin	Occupations in this major group are classified into the following sub-major groups: 21 Science and engineering professionals 22 Health professionals 23 Teaching professionals 24 Business and administration professionals 25 Information and communications
Science and engineering professionals	21		Physical, mathematical and engineering science professionals conduct research, improve or develop concepts, theories and operational methods, or apply scientific knowledge relating to fields such as physics, astronomy, meteorology, chemistry, geophysic	Tasks performed by workers in this sub-major group usually include: conducting research, enlarging, advising on or applying scientific knowledge obtained through the study of structures and properties of physical matter and phenomena, chemical character	Occupations in this sub-major group are classified into the following minor groups: 211 Physical and earth science professionals 212 Mathematicians, actuaries and statisticians 213 Life science professionals 214 Engineering professionals (excluding elec
Physical and earth science professionals	211		Physical and earth science professionals conduct research, improve or develop concepts, theories and operational methods, or apply scientific knowledge relating to physics, astronomy, meteorology, chemistry, geology and geophysics.	Tasks performed usually include: enlarging scientific knowledge through research and experiments related to mechanics, thermodynamics, optics, sonics, electricity, magnetism, electronics, nuclear physics, astronomy, various branches of chemistry, atmosph	Occupations in this minor group are classified into the following unit groups: 2111 Physicists and astronomers 2112 Meteorologists 2113 Chemists 2114 Geologists and geophysicists
Physicists and astronomers	2111	1.52727	Physicists and astronomers conduct research and improve or develop concepts, theories and operational methods concerning matter, space, time, energy, forces and fields and the interrelationship between these physical phenomena. They apply scientific know	Tasks include - (a) conducting research and improving or developing concepts, theories, instrumentation, software and operational methods related to physics and astronomy; (b) conducting experiments, tests and analyses on the structure and properties o	Examples of the occupations classified here: - Astronomer - Medical Physicist - Nuclear Physicist - Physicist	Some related occupations classified elsewhere: - Specialist physician (nuclear medicine) - 2212 - Radiation oncologist - 2212 - Radiologist - 2212 - Radiographer - 3211	It should be noted that, while they are appropriately classified in this unit group with other physicists, medical physcists are considered to be an integral part of the health work force alongside those occupations classified in sub-major group 22, Healt
	a		Desk based research	1.3	(a) conducting research and improving or developing concepts, theories, instrumentation, software and operational methods related to physics and astronomy
	b		Routine lab tests	1.5	(b) conducting experiments, tests and analyses on the structure and properties of matter in fields such as mechanics, thermodynamics, electronics, communications, power generation and distribution, aerodynamics, optics and lasers, remote sensing, medicine, sonics, magnetism, and nuclear physics
	c		Making calculations	1.3	(c) evaluating results of investigations and experiments and expressing conclusions, mainly using mathematical techniques and models
	d		Technical assistance / problem solving	1.8	(d) applying principles, techniques and processes to develop or improve industrial, medical, military and other practical applications of the principles and techniques of physics or astronomy
	e		Operating light equipment / machinery	2	(e) ensuring the safe and effective delivery of radiation (ionising and non-ionising) to patients to achieve a diagnostic or therapeutic result as prescribed by a medical practitioner
	f		Routine lab tests	1.5	(f) ensuring the accurate measurement and characterization of physical quantities used in medical applications
	g		Monitoring equipment / plant	1.8	(g) testing, commissioning and evaluating equipment used in applications such as imaging, medical treatment and dosimetry
	h		Advising colleagues, stakeholders or clients	1.5	(h) advising and consulting with medical practitioners and other health care professionals in optimizing the balance between the beneficial and deleterious effects of radiation
	i		Computer work	1.3	(i) observing, analysing and interpreting celestial phenomena and developing methods, numerical models and techniques to extend knowledge of fields such as navigation, satellite communication, space exploration, celestial bodies and cosmic radiation
	j		Planning, developing, implementing and reviewing programs / policies	1.5	(j) developing, implementing and maintaining standards and protocols for the measurement of physical phenomena and for the use of nuclear technology in industrial and medical applications
	k		Preparing papers	1.3	(k) preparing scientific papers and reports.
			average MET of all job specific tasks	1.52727
Meteorologists	2112	1.43	Meteorologists prepare short-term or long-term weather forecasts used in aviation, shipping, agriculture and other areas and for the information of the general public. They conduct research related to the composition, structure and dynamics of the atmosp	Tasks include - (a) investigating direction and speed of air movements, pressures, temperatures, humidity, physical and chemical transformation of pollutants and other phenomena such as cloud formation and precipitation, electrical disturbances or solar	Examples of the occupations classified here: - Climatologist - Hydrometeorologist - Meteorologist - Weather forecaster
	a		Routine lab tests	1.5	(a) investigating direction and speed of air movements, pressures, temperatures, humidity, physical and chemical transformation of pollutants and other phenomena such as cloud formation and precipitation, electrical disturbances or solar radiation
	b		Computer work	1.3	(b) studying data collected from meteorological stations, radar and satellite imagery and computer model output to plot and forecast weather conditions
	c		Computer work	1.3	(c) preparing and reporting short-term or long-term weather maps, forecasts and warnings relating to atmospheric phenomena such as cyclones, storms and other hazards to life and property and disseminating information about atmospheric conditions through a variety of media including radio, television, print and the Internet
	d		Routine lab tests	1.5	(d) conducting experiments in fog dispersal, cloud seeding, rain enhancement and other types of weather modification programs
	e		Computer work	1.3	(e) developing and testing mathematical computer models of weather and climate for experimental or operational use
	f		Directing / participating in research	1.5	(f) participating in studies of the effect of weather on the environment
	g		Directing / participating in research	1.5	(g) analyzing the impact of industrial projects and human activity on the climate and quality of the air and work with the social science, engineering and economic communities to develop appropriate mitigation strategies
	h		Monitoring equipment / plant	1.8	(h) engaging in the design and development of new equipment and procedures for meteorological data collection, remote sensing, or for related applications
	i		Desk based research	1.3	(i) conducting research on and improving or developing concepts, theories and operational methods related to the composition, structure and dynamics of the atmosphere and preparing scientific papers and reports on the outcome of this research
	j		Preparing papers	1.3	(j) preparing scientific papers and reports.
			average MET of all job specific tasks	1.43
Chemists	2113	1.47778	Chemists conduct research, improve or develop concepts, theories and operational methods, or apply scientific knowledge relating to chemistry, to develop new knowledge or products and for quality and process control.	Tasks include - (a) conducting research and improving or developing concepts, instruments, theories and operational methods related to chemistry; (b) conducting experiments, tests and analyses to investigate chemical composition and energy and chemical	Examples of the occupations classified here: - Chemist	Some related occupations classified elsewhere: - Biochemist - 2131 - Pharmacologist - 2131 - Pharmacist - 2262
	a		Directing / participating in research	1.5	(a) conducting research and improving or developing concepts, instruments, theories and operational methods related to chemistry
	b		Routine lab tests	1.5	(b) conducting experiments, tests and analyses to investigate chemical composition and energy and chemical changes in various natural or synthetic substances, materials and products
	c		Planning, developing, implementing and reviewing programs / policies	1.5	(c) developing procedures for environmental control, quality control and various other procedures for manufacturers or users
	d		Data collection and quality control	1.5	(d) conducting programs of sample and data collection and analysis to identify and quantify environmental toxicants
	e		Directing / participating in research	1.5	(e) participating in interdisciplinary research and development projects working with chemical engineers, biologists, microbiologists, agronomists, geologists or other professionals
	f		Routine lab tests	1.5	(f) using micro-organisms to convert substances into new compounds
	g		Directing / participating in research	1.5	(g) determining ways to strengthen or combine materials or develop new materials.
	h		Directing / participating in research	1.5	(h) reproducing and synthesizing naturally occurring substances and creating new artificial substances
	i		Preparing papers	1.3	(i) preparing scientific papers and reports.
			average MET of all job specific tasks	1.47778
Geologists and geophysicists	2114	1.6	Geologists and geophysicists conduct research; improve or develop concepts, theories and operational methods, or apply scientific knowledge relating to geology and geophysics in such fields as oil, gas and mineral exploration and extraction, water conser	Tasks include - (a) conducting research and improving or developing concepts, theories and operational methods related to geology and geophysics; (b) studying composition and structure of the Earth's crust, examining rocks, minerals, fossils and other	Examples of the occupations classified here: - Geological oceanographer - Geologist - Geophysical oceanographer - Geophysicist
	a		Directing / participating in research	1.5	(a) conducting research and improving or developing concepts, theories and operational methods related to geology and geophysics
	b		Collecting samples, preparing materials, setting up experiment	2	(b) studying composition and structure of the Earth's crust, examining rocks, minerals, fossils and other materials, to determine processes affecting the development of the Earth, trace evolution of past life, establish nature and chronology of geological formations and assess their commercial applications
	c		Directing / participating in research	1.5	(c) interpreting research data and preparing geological reports, maps, charts and diagrams, reports and papers
	d		Technical assistance / problem solving	1.8	(d) applying geological knowledge to problems encountered in civil engineering projects such as the construction of dams, bridges, tunnels, and large buildings and land reclamation projects
	e		Monitoring equipment / plant	1.8	(e) using various remote sensing programs to investigate and measure seismic, gravitational, electrical, thermal, and magnetic forces affecting the Earth
	f		Computer work	1.3	(f) estimating weight, size and mass of the Earth and composition and structure of its interior, and studying the nature, activity and predictability of volcanoes, glaciers and earthquakes
	g		Computer work	1.3	(g) charting the Earth's magnetic field and applying this and other collected data for broadcasting, navigation and other purposes
	h		Computer work	1.3	(h) studying and measuring physical properties of seas and the atmosphere and their inter-relationship, such as the exchange of thermal energy
	i		Technical assistance / problem solving	1.8	(i) locating and determining the nature and extent of oil, gas and mineral deposits using seismological, gravimetric, magnetic, electrical or radiometric methods
	j		Collecting samples, preparing materials, setting up experiment	2	(j) identifying deposits of construction materials and determining their characteristics and suitability for use as concrete aggregates, road fill or for other applications
	k		Computer work	1.3	(k) researching the movement, distribution and physical properties of ground and surface waters
	l		Advising colleagues, stakeholders or clients	1.5	(l) advising in areas such as waste management, route and site selection and the restoration of contaminated sites.
			average MET of all job specific tasks	1.6
Mathematicians, actuaries and statisticians	212		Mathematicians, actuaries and statisticians conduct research, improve or develop mathematical, actuarial and statistical concepts, theories and operational models and techniques and apply this knowledge to a wide range of tasks in such fields as engineeri	Tasks performed usually include: studying, improving and developing mathematical, actuarial and statistical theories and techniques; advising on or applying mathematical principles, models and techniques to a wide range of tasks in the fields of engineer	Occupations in this minor group are classified into the following unit group: 2120 Mathematicians, actuaries and statisticians
Mathematicians, actuaries and statisticians	2120	1.43	Mathematicians, actuaries and statisticians conduct research and improve or develop mathematical, actuarial and statistical concepts, theories and operational methods and techniques and advise on or engage in their practical application in such fields as	(a) studying, improving and developing mathematical, actuarial and statistical theories and techniques; (b) advising on or applying mathematical principles, models and techniques to a wide range of tasks in the fields of engineering, natural, social o	Examples of the occupations classified here: - Actuary - Operations research analyst - Demographer - Mathematician - Statistician	Some related occupations classified elsewhere: - Actuarial assistant - 3314 - Mathematical assistant - 3314 - Statistical assistant- 3314 - Actuarial clerk - 4312 - Statistical clerk - 4312 - Information systems analyst - 2511
	a		Desk based research	1.3	(a) studying, improving and developing mathematical, actuarial and statistical theories and techniques
	b		Making calculations	1.3	(b) advising on or applying mathematical principles, models and techniques to a wide range of tasks in the fields of engineering, natural, social or life sciences
	c		Making calculations	1.3	(c) conducting logical analyzes of management problems, especially in terms of input-output effectiveness, and formulating mathematical models of each problem usually for programming and solution by computer
	d		Making calculations	1.3	(c) designing and putting into operation pension schemes and life, health, social and other types of insurance systems
	e		Making calculations	1.3	(e) applying mathematics, statistics, probability and risk theory to assess potential financial impacts of future events
	f		Data collection and quality control	1.5	(f) planning and organizing surveys and other statistical collections, and designing questionnaires
	g		Data collection and quality control	1.5	(g) evaluating, processing, analyzing, and interpreting statistical data and preparing them for publication
	h		Data collection and quality control	1.5	(h) advising on or applying various data collection methods and statistical methods and techniques, and determining reliability of findings, especially in such fields as business or medicine as well as in other areas of natural, social or life sciences
	i		Preparing papers	1.3	(i) preparing scientific papers and reports
	j		Supervising (student/staff/colleagues)	2	(j) supervising the work of mathematical, actuarial and statistical assistants and statistical clerks.
			average MET of all job specific tasks	1.43
Life science professionals	213		Life science professionals apply knowledge gained from research into human, animal and plant life and their interactions with each other and the environment to develop new knowledge, improve agricultural and forestry production, and solve human health and	Tasks performed usually include: collecting, analyzing and evaluating experimental and field data to identify and develop new processes and techniques; providing advice and support to governments, organizations and businesses about ecological sustainable	Occupations in this minor group are classified into the following unit groups: 2131 Biologists, botanists, zoologists and related professionals 2132 Farming, forestry and fisheries advisers 2133 Environmental protection professionals
Biologists, botanists, zoologists and related professionals	2131	1.5125	Biologists, botanists, zoologists and related professionals study living organisms and their interactions with each other and with the environment, and apply this knowledge to solve human health and environmental problems. They work in diverse fields such	(a) undertaking research in laboratories and in the field to increase scientific knowledge of living organisms; to discover new information; to test hypotheses; to solve problems in areas such as the environment, agriculture and health; and to develop ne	Examples of the occupations classified here: - Animal Behaviourist - Bacteriologist - Biologist - Biotechnologist - Botanist - Cell Geneticist - Marine Biologist - Microbiologist - Molecular Biologist - Molecular Geneticist	Some related occupations classified elsewhere: - Ecologist - 2133
	a		Routine lab tests	1.5	(a) undertaking research in laboratories and in the field to increase scientific knowledge of living organisms: to discover new information / to test hypotheses / to solve problems in areas such as the environment, agriculture and health / and to develop new products, processes and techniques for pharmaceutical, agricultural and environmental use
	b		Routine lab tests	1.5	(b) designing and conducting experiments and tests
	c		Collecting samples, preparing materials, setting up experiment	2	(c) gathering human, animal, insect and plant specimens and data, and studying their origin, development, chemical and physical form, structure, composition, and life and reproductive processes
	d		Routine lab tests	1.5	(d) examining living organisms using a variety of specialised equipment, instruments, technologies and techniques such as electron microscopes, telemetry, global positioning systems, biotechnology, satellite imaging, genetic engineering, digital imaging analysis, polymerase chain reaction and computer modelling
	e		Maintaining records	1.3	(e) identifying, classifying, recording and monitoring living organisms and maintaining databases
	f		Preparing papers	1.3	(f) writing scientific papers and reports detailing research and any new findings which are then made available to the scientific community in scientific journals or at conferences for scrutiny and further debate
	g		Directing / participating in research	1.5	(g) designing and carrying out environmental impact assessments to identify changes caused by natural or human factors
	h		Advising colleagues, stakeholders or clients	1.5	(h) providing advice to governments, organizations and businesses in areas such as conservation, management of natural resources, the effects of climate change and pollution.
			average MET of all job specific tasks	1.5125
Farming, forestry and fisheries advisers	2132	1.59167	Farming, forestry and fisheries advisers study and provide assistance and advice on farm, forestry and fisheries management, including cultivation, fertilization, harvesting, soil erosion and composition, disease prevention, nutrition, crop rotation and	Tasks include - (a) collecting and analysing data and samples related to produce, feed, soil, water quality and other factors affecting farm, forest or fishery production; (b) advising on techniques for improving the production of crops, livestock and	Examples of the occupations classified here: - Agronomist - Fisheries adviser - Forestry scientist - Forestry adviser - Silviculturist - Soil scientist
	a		Collecting samples, preparing materials, setting up experiment	2	(a) collecting and analysing data and samples related to produce, feed, soil, water quality and other factors affecting farm, forest or fishery production
	b		Advising colleagues, stakeholders or clients	1.5	(b) advising on techniques for improving the production of crops, livestock and fish, and alternative production options
	c		Advising colleagues, stakeholders or clients	1.5	(c) advising on livestock and crop disease, control of pests and weeds, soil improvement, animal husbandry and feeding programs
	d		Directing / participating in research	1.5	(c) studying the environmental factors affecting commercial crop production, pasture growth, animal breeding, fish stocks and the growth and health of forest trees
	e		Directing / participating in research	1.5	(e) studying the effects of cultivation techniques, soils, insects, diseases and fisheries practices on animal, crop, forestry and fisheries yield
	f		Directing / participating in research	1.5	(f) studying fish migration, growth, feeding and spawning and devising methods of collecting, fertilizing, incubating and hatching fish eggs
	g		Directing / participating in research	1.5	(g) researching into characteristics, use capability and productivity of soils and applying findings to development of improved agricultural, horticultural and forestry practices
	h		Planning, developing, implementing and reviewing programs / policies	1.5	(h) developing procedures and techniques for solving agricultural problems and improving the efficiency of production
	i		Coordination at workplace & site (walking around / standing)	2.3	(i) managing forest and fisheries resources to maximize their long-term commercial, recreational and environmental benefits
	j		Directing / participating in research	1.5	(j) studying the propagation and culture of forest trees, methods for improving the growth of stock, and the effects of thinning on forest yields
	k		Planning, developing, implementing and reviewing programs / policies	1.5	(k) investigating, planning and implementing management procedures to cope with the effects of fires, floods, droughts, soil erosion, pests and diseases
	l		Preparing papers	1.3	(l) preparing scientific reports and conducting advisory information sessions and lectures for farming, forestry and fishing communities and other groups.
			average MET of all job specific tasks	1.59167
Environmental protection professionals	2133	1.5	Environmental protection professionals study and assess the effects on the environment of human activity such as air, water and noise pollution, soil contamination, climate change, toxic waste and depletion and degradation of natural resources. They devel	(a) conducting research, performing tests, collecting samples, performing field and laboratory analysis to identify sources of environmental problems and recommending ways to prevent, control and remediate the impact of environmental problems; (b) asses	Examples of the occupations classified here: - Air Pollution Analyst - Conservation Officer - Conservation Scientist - Ecologist - Environmental Adviser - Environmental Auditor - Environmental Consultant - Environmental Research Sci	Some related occupations classified elsewhere: - Environmental Engineer - 2143 - Environmental Health Officer - 3257
	a		Directing / participating in research	1.5	(a) conducting research, performing tests, collecting samples, performing field and laboratory analysis to identify sources of environmental problems and recommending ways to prevent, control and remediate the impact of environmental problems
	b		Directing / participating in research	1.5	(b) assessing the likely impact that potential or proposed activities, projects and developments may have on the environment, and recommending whether such developments should proceed
	c		Planning, developing, implementing and reviewing programs / policies	1.5	(c) developing and coordinating the implementation of environmental management systems to enable organizations to identify, monitor and control the impact of their activities, products and services on the environment
	d		Informing, promoting, interviewing customers / suppliers/employees	1.5	(d) conducting audits to evaluate environmental impact of existing activities, processes, wastes, noises and substances
	e		Planning, developing, implementing and reviewing programs / policies	1.5	(e) assessing an organization's compliance with government and internal environmental regulations and guidelines, identifying violations and determining appropriate remedial action
	f		Advising colleagues, stakeholders or clients	1.5	(f) providing technical advice and support services to organizations on how best to deal with environmental problems in order to reduce environmental damage and minimize financial loss
	g		Planning, developing, implementing and reviewing programs / policies	1.5	(g) developing conservation plans.
			average MET of all job specific tasks	1.5
Engineering professionals (excluding electrotechnology)	214		Engineering professionals (excluding electrotechnology) design, plan and organize the testing, construction, installation and maintenance of structures, machines and their components, and production systems and plants, and plan production schedules and w	Tasks performed usually include: planning and designing chemical process systems, civil engineering projects, mechanical equipment and systems, mining and drilling operations, and other engineering projects; specifying and interpreting drawings and plans	Occupations in this minor group are classified into the following unit groups: 2141 Industrial and production engineers 2142 Civil engineers 2143 Environmental engineers 2144 Mechanical engineers 2145 Chemical engineers 2146 Mining engineers, meta
Industrial and production engineers	2141	1.63	Industrial and production engineers conduct research and design, organize and oversee the construction, operation and maintenance of process plant and installations. They establish programs for the coordination of manufacturing activities; and assess cos	Tasks include - (a) studying functional statements, organizational charts and project information to determine functions and responsibilities of workers and work units and to identify areas of duplication; (b) establishing work measurement programs and	Examples of the occupations classified here: - Industrial efficiency engineer - Industrial engineer - Plant engineer - Production engineer	Some related occupations classified elsewhere: - Manufacturing production manager - 1321
	a		Management / coordinating from desk	1.5	(a) studying functional statements, organizational charts and project information to determine functions and responsibilities of workers and work units and to identify areas of duplication
	b		Planning, developing, implementing and reviewing programs / policies	1.5	(b) establishing work measurement programs and analysing work samples to develop standards for labour utilization
	c		Planning, developing, implementing and reviewing programs / policies	1.5	(c) analysing workforce utilization, facility layout, operational data and production schedules and costs to determine optimum worker and equipment efficiencies
	d		Management / coordinating from desk	1.5	(d) developing specifications for manufacture, and determining materials, equipment, piping, material flows, capacities and layout of plant and systems
	e		Management / coordinating from desk	1.5	(e) organising and managing project labour and the delivery of materials, plant and equipment
	f		Planning, developing, implementing and reviewing programs / policies	1.5	(f) establishing standards and policies for installation, modification, quality control, testing, inspection and maintenance according to engineering principles and safety regulations
	g		Identifying, reporting and documenting hazards / (safety) compliance, implied walking	2	(g) inspecting plant to improve and maintain performance
	h		Supervising operational programs	2.3	(h) directing the maintenance of plant buildings and equipment, and coordinating the requirements for new designs, surveys and maintenance schedules
	i		Advising colleagues, stakeholders or clients	1.5	(i) advising management on new production methods, techniques and equipment
	j		Liaising with stakeholders	1.5	(j) liaising with materials buying, storing and controlling departments to ensure a steady flow of supplies.
			average MET of all job specific tasks	1.63
Civil engineers	2142	1.84286	Civil engineers conduct research, advise on, design, and direct construction; manage the operation and maintenance of civil engineering structures; or study and advise on technological aspects of particular materials.	Tasks include - (a) conducting research and developing new or improved theories and methods related to civil engineering; (b) advising on and designing structures such as bridges, dams, docks, roads, airports, railways, canals, pipelines, waste-disposa	Examples of the occupations classified here: - Civil engineer - Geotechnical engineer - Structural engineer	Some related occupations classified elsewhere: - Civil engineering project manager - 1323 - Geoscientist - 2114 - Mining engineer - 2146 - Metallurgist - 2146 - Town and Traffic Planners - 2164
	a		Directing / participating in research	1.5	(a) conducting research and developing new or improved theories and methods related to civil engineering
	b		Advising colleagues, stakeholders or clients	1.5	(b) advising on and designing structures such as bridges, dams, docks, roads, airports, railways, canals, pipelines, waste-disposal and flood-control systems, and industrial and other large buildings
	c		Supervising operational programs	2.3	(c) determining and specifying construction methods, materials and quality standards, and directing construction work
	d		Identifying, reporting and documenting hazards / (safety) compliance, implied walking	2	(d) establishing control systems to ensure efficient functioning of structures as well as safety and environmental protection
	e		Coordination at workplace & site (walking around / standing)	2.3	(e) organising and directing maintenance and repair of existing civil engineering structures
	f		Computer work	1.3	(f) analyzing the behaviour of soil and rock when placed under pressure by proposed structures and designing structural foundations
	g		Identifying, reporting and documenting hazards / (safety) compliance, implied walking	2	(g) analyzing the stability of structures and testing the behaviour and durability of materials used in their construction.
			average MET of all job specific tasks	1.84286
Environmental engineers	2143	1.62222	Environmental engineers conduct research, advise on, design and direct implementation of solutions to prevent, control or remedy negative impacts of human activity on the environment utilizing a variety of engineering disciplines. They conduct environmen	Tasks include - (a) conducting research, assessing and reporting on the environmental impact of existing and proposed construction, civil engineering and other activities; (b) inspecting industrial and municipal facilities and programs to evaluate opera	Examples of the occupations classified here: - Air pollution control engineer - Environmental analyst - Environmental engineer - Environmental remediation specialist		Moved out of 2149
	a		Directing / participating in research	1.5	(a) conducting research, assessing and reporting on the environmental impact of existing and proposed construction, civil engineering and other activities
	b		Identifying, reporting and documenting hazards / (safety) compliance, implied walking	2	(b) inspecting industrial and municipal facilities and programs to evaluate operational effectiveness and ensure compliance with environmental regulations
	c		Planning, developing, implementing and reviewing programs / policies	1.5	(c) designing and overseeing the development of systems, processes and equipment for control, management, or remediation of water, air, or soil quality
	d		Technical assistance / problem solving	1.8	(d) providing environmental engineering assistance in network analysis, regulatory analysis, and planning or reviewing database development
	e		Planning, developing, implementing and reviewing programs / policies	1.5	(e) obtaining, updating, and maintaining plans, permits, and standard operating procedures
	f		Technical assistance / problem solving	1.8	(f) providing engineering and technical support for environmental remediation and litigation projects, including remediation system design and determination of regulatory applicability
	g		Planning, developing, implementing and reviewing programs / policies	1.5	(g) monitoring progress of environmental improvement programs
	h		Advising colleagues, stakeholders or clients	1.5	(h) advising corporations and government agencies of procedures to follow in cleaning up contaminated sites to protect people and the environment
	i		Directing / participating in research	1.5	(i) collaborating with environmental scientists, planners, hazardous waste technicians, engineers from other disciplines, and specialists in law and business to address environmental problems.
			average MET of all job specific tasks	1.62222
Mechanical engineers	2144	1.64286	Mechanical engineers conduct research; advise on, design, and direct production of machines, aircraft, ships, machinery and industrial plant, equipment and systems; advise on and direct their functioning, maintenance and repair; or study and advise on me	Tasks include - (a) advising on and designing machinery and tools for manufacturing, mining, construction, agricultural, and other industrial purposes; (b) advising on and designing steam, internal combustion and other non-electric motors and engines u	Examples of the occupations classified here: - Aeronautical engineer - Marine architect - Marine engineer - Mechanical engineer	Some related occupations classified elsewhere: - Ships' engineer - 3151
	a		Advising colleagues, stakeholders or clients	1.5	(a) advising on and designing machinery and tools for manufacturing, mining, construction, agricultural, and other industrial purposes
	b		Advising colleagues, stakeholders or clients	1.5	(b) advising on and designing steam, internal combustion and other non-electric motors and engines used for propulsion of railway locomotives, road vehicles or aircraft, or for driving industrial or other machinery
	c		Advising colleagues, stakeholders or clients	1.5	(c) advising on and designing: hulls, superstructures and propulsion systems of ships mechanical plant and equipment for the release, control and utilization of energy heating, ventilation and refrigeration systems, steering gear, pumps, and other mechanical equipment
	d		Advising colleagues, stakeholders or clients	1.5	(d) advising on and designing airframes, undercarriages and other equipment for aircraft as well as suspension systems, brakes, vehicle bodies and other components of road vehicles
	e		Advising colleagues, stakeholders or clients	1.5	(e) advising on and designing non-electrical parts of apparatus or products such as word processors, computers, precision instruments, cameras and projectors
	f		Identifying, reporting and documenting hazards / (safety) compliance, implied walking	2	(f) establishing control standards and procedures to ensure efficient functioning and safety of machines, machinery, tools, motors, engines, industrial plant, equipment, or systems
	g		Identifying, reporting and documenting hazards / (safety) compliance, implied walking	2	(g) ensuring that equipment, operation and maintenance comply with design specifications and safety standards.
			average MET of all job specific tasks	1.64286
Chemical engineers	2145	1.625	Chemical engineers conduct research and develop, advise on and direct commercial-scale chemical processes and production of various substances and items such as crude oil, petroleum derivatives, food and drink products, medicines, or synthetic materials.	Tasks include - (a) conducting research and advising on, and developing commercial-scale chemical processes to refine crude oil and other liquids or gases, and to produce substances and items such as petroleum derivatives, explosives, food and drink pro	Examples of the occupations classified here: - Chemical engineer - Fuel technologist - Plastics technologist - Refinery process engineer
	a		Directing / participating in research	1.5	(a) conducting research and advising on, and developing commercial-scale chemical processes to refine crude oil and other liquids or gases, and to produce substances and items such as petroleum derivatives, explosives, food and drink products, medicines, or synthetic materials
	b		Identifying, reporting and documenting hazards / (safety) compliance, implied walking	2	(b) specifying chemical production methods, materials and quality standards and ensuring that they conform to specifications
	c		Identifying, reporting and documenting hazards / (safety) compliance, implied walking	2	(c) establishing control standards and procedures to ensure safety and efficiency of chemical production operations and safety of workers operating equipment or working in close proximity to on-going chemical reactions
	d		Designing and preparing blueprints / sketches / machine layouts	1.5	(d) designing chemical plant equipment and devising processes for manufacturing chemicals and products
	e		Routine lab tests	1.5	(e) performing tests throughout stages of production to determine degree of control over variables, including temperature, density, specific gravity, and pressure
	f		Planning, developing, implementing and reviewing programs / policies	1.5	(f) developing safety procedures to be employed
	g		Management / coordinating from desk	1.5	(g) preparing estimates of production costs and production progress reports for management
	h		Routine lab tests	1.5	(h) performing laboratory studies of steps in manufacture of new products and testing proposed process in small scale operation such as a pilot plant.
			average MET of all job specific tasks	1.625
Mining engineers, metallurgists and related professionals	2146	1.95556	Mining engineers, metallurgists and related professionals conduct research on and , design and develop and maintain commercial-scale methods of extracting metals from their ores, or minerals, water, oil or gas from the earth and of developing new alloys,	Tasks include - (a) determining the location and planning the extraction of coal, metallic ores, non-metallic minerals, and building materials, such as stone and gravel; (b) determining most suitable methods of efficient mining and extraction, types of	Examples of the occupations classified here: - Extractive metallurgist, - Mining engineer - Petroleum and natural gas engineer	Some related occupations classified elsewhere: - Geologist - 2114 - Geophysicist - 2114
	a		Collecting samples, preparing materials, setting up experiment	2	(a) determining the location and planning the extraction of coal, metallic ores, non-metallic minerals, and building materials, such as stone and gravel
	b		Management / coordinating from desk	1.5	(b) determining most suitable methods of efficient mining and extraction, types of machinery to be used, planning layout and directing construction of shafts and tunnels
	c		Coordination at workplace & site (walking around / standing)	2.3	(c) determining drilling site and devising methods of controlling the flow of water, oil or gas from wells
	d		Management / coordinating from desk	1.5	(d) planning and directing storage, initial treatment and transportation of water, oil or gas
	e		Identifying, reporting and documenting hazards / (safety) compliance, implied walking	2	(e) establishing safety standards and procedures and first-aid facilities, especially underground
	f		Directing / participating in research	1.5	(f) conducting research, developing methods of extracting metals from their ores and advising on their application
	g		Technical assistance / problem solving	1.8	(g) investigating properties of metals and alloys, developing new alloys and advising on and supervising technical aspects of metal and alloy manufacture and processing
	h		Liaising with stakeholders	1.5	(h) maintaining technical liaison and consultancy with other relevant specialists such as geologists and geophysicists
	i		Collecting mineral samples inside mine	3.5	(i) examining deposits or mines to evaluate profitability.
			average MET of all job specific tasks	1.95556
Engineering professionals not elsewhere classified	2149	1.73333	This unit group covers engineering professionals not classified elsewhere in minor group 214, Engineering professionals (excluding electrotechnology) or in minor group 215, Electrotechnology engineers. For instance, the group includes those who conduct r	In such cases tasks would include - (a) applying knowledge of engineering to the design, development, and evaluation of biological and health systems and products, such as artificial organs, prostheses, and instrumentation; (b) designing devices used i	Examples of the occupations classified here: - Biomedical engineer - Explosive ordnance engineer - Marine salvage engineer - Materials engineer - Optical engineer - Safety engineer	Some related occupations classified elsewhere: - Industrial and production engineer - 2141 - Environmental engineer - 2143 - Surveyor - 2165
	a		Directing / participating in research	1.5	(a) applying knowledge of engineering to the design, development, and evaluation of biological and health systems and products, such as artificial organs, prostheses, and instrumentation
	b		Designing and preparing blueprints / sketches / machine layouts	1.5	(b) designing devices used in various medical procedures, imaging systems such as magnetic resonance imaging, and devices for automating insulin injections or controlling body functions
	c		Designing and preparing blueprints / sketches / machine layouts	1.5	(c) designing components of optical instruments such as lenses, microscopes, telescopes, lasers, optical disc systems and other equipment that utilize the properties of light
	d		Coordination at workplace & site (walking around / standing)	2.3	(d) designing, testing, and coordinating the development of explosive ordnance material to meet military procurement specifications
	e		Coordination at workplace & site (walking around / standing)	2.3	(e) designing and overseeing construction and operation of nuclear reactors and power plants and nuclear fuels reprocessing and reclamation systems
	f		Designing and preparing blueprints / sketches / machine layouts	1.5	(f) designing and developing nuclear equipment such as reactor cores, radiation shielding, and associated instrumentation and control mechanisms
	g		Assessing damage or loss	1.5	(g) assessing damage and providing calculations for marine salvage operations
	h		Advising colleagues, stakeholders or clients	1.5	(h) studying and advising on engineering aspects of particular manufacturing processes, such as those related to glass, ceramics, textiles, leather products, wood, and printing
	i		Identifying, reporting and documenting hazards / (safety) compliance, implied walking	2	(i) identifying potential hazards and introducing safety procedures and devices.
			average MET of all job specific tasks	1.73333
Electrotechnology engineers	215		Electrotechnology engineers conduct research on and design, advise, plan and direct the construction and operation of electronic, electrical and telecommunications systems, components, motors, and equipment. They organize and establish control systems to	Tasks performed usually include: conducting research, advising on and directing the maintenance and repair of electrical, electronic and telecommunications products and systems; advising on and designing power stations and systems that generate, transmit	Occupations in this minor group are classified into the following unit groups: 2151 Electrical engineers 2152 Electronics engineers 2153 Telecommunications engineers
Electrical engineers	2151	1.91667	Electrical engineers conduct research and advise on, design, and direct the construction and operation of electrical systems, components, motors and equipment, and advise on and direct their functioning, maintenance and repair, or study and advise on tec	Tasks include - (a) advising on and designing power stations and systems which generate , transmit and distribute electrical power; (b) supervising, controlling and monitoring the operation of electrical generation, transmission and distribution system	Examples of the occupations classified here - Electric power generation engineer - Electrical engineer - Electromechanical engineer	Examples of the occupations classified here: - Nuclear power generation engineer - 2149 - Electronics engineer - 2152 - Telecommunications Engineer - 2153 - Broadcast Engineer - 2153
	a		Advising colleagues, stakeholders or clients	1.5	(a) advising on and designing power stations and systems which generate , transmit and distribute electrical power
	b		Supervising (student/staff/colleagues)	2	(b) supervising, controlling and monitoring the operation of electrical generation, transmission and distribution systems
	c		Advising colleagues, stakeholders or clients	1.5	(c) advising on and designing systems for electrical motors, electrical traction and other equipment, or electrical domestic appliances
	d		Designing and preparing blueprints / sketches / machine layouts	1.5	(d) specifying electrical installation and application in industrial and other buildings and objects
	e		Identifying, reporting and documenting hazards / (safety) compliance, implied walking	2	(e) establishing control standards and procedures to monitor performance and safety of electrical generating and distribution systems, motors and equipment
	f		Adjusting / maintaining equipment	3	(f) determining manufacturing methods for electrical systems, as well as maintenance and repair of existing electrical systems, motors and equipment.
			average MET of all job specific tasks	1.91667
Electronics engineers	2152	1.675	Electronics engineers conduct research on, design, and direct the construction functioning, maintenance and repair of electronic systems and study and advise on technological aspects of electronic engineering materials, products or processes.	Tasks include - (a) advising on and designing electronic devices or components, circuits, semi-conductors, and systems; (b) specifying production or installation methods, materials and quality standards and directing production or installation work of	Examples of the occupations classified here: - Computer hardware engineer - Electronics engineer - Instrumentation engineer	Telecommunications Engineer - 2153
	a		Advising colleagues, stakeholders or clients	1.5	(a) advising on and designing electronic devices or components, circuits, semi-conductors, and systems
	b		Designing and preparing blueprints / sketches / machine layouts	1.5	(b) specifying production or installation methods, materials and quality standards and directing production or installation work of electronic products and systems
	c		Identifying, reporting and documenting hazards / (safety) compliance, implied walking	2	(c) establishing control standards and procedures to ensure efficient functioning and safety of electronic systems, motors and equipment
	d		Coordination at workplace & site (walking around / standing)	2.3	(d) organising and directing maintenance and repair of existing electronic systems and equipment
	e		Designing and preparing blueprints / sketches / machine layouts	1.5	(e) designing electronic circuits and components for use in fields such as aerospace guidance and propulsion control, acoustics, or instruments and controls
	f		Technical assistance / problem solving	1.8	(f) researching and advising on radar, telemetry and remote control systems, microwaves and other electronic equipment
	g		Computer work	1.3	(g) designing and developing signal processing algorithms and implementing these through appropriate choice of hardware and software
	h		Designing and preparing blueprints / sketches / machine layouts	1.5	(h) developing apparatus and procedures to test electronic components, circuits and systems.
			average MET of all job specific tasks	1.675
Telecommunications engineers	2153	1.61429	Telecommunications engineers conduct research and advise on, design, and direct the construction functioning, maintenance and repair of telecommunication systems and equipment. They study and advise on technological aspects of telecommunication engineeri	Tasks include - (a) advising on and designing telecommunications devices or components, systems, equipment and distribution centres; (b) specifying production or installation methods, materials, quality and safety standards and directing production or	Examples of the occupations classified here: - Broadcast engineer - Telecommunications engineer - Telecommunications engineering technologist	Some related occupations classified elsewhere: - Electronics engineer - 2152
	a		Advising colleagues, stakeholders or clients	1.5	(a) advising on and designing telecommunications devices or components, systems, equipment and distribution centres
	b		Identifying, reporting and documenting hazards / (safety) compliance, implied walking	2	(b) specifying production or installation methods, materials, quality and safety standards and directing production or installation work of telecommunications products and systems
	c		Management / coordinating from desk	1.5	(c) organizing and directing maintenance and repair of existing telecommunication systems, motors and equipment
	d		Advising colleagues, stakeholders or clients	1.5	(d) researching and advising on telecommunications equipment
	e		Designing and preparing blueprints / sketches / machine layouts	1.5	(e) planning and designing communications networks based on wired, fibre optical and wireless communication media
	f		Technical assistance / problem solving	1.8	(f) designing and developing signal processing algorithms and implementing these through appropriate choice of hardware and software
	g		Designing and preparing blueprints / sketches / machine layouts	1.5	(g) designing telecommunications networks and radio and television distribution systems, including both cable and over the air.
			average MET of all job specific tasks	1.61429
Architects, planners, surveyors and designers	216		Architects, planners, surveyors and designers plan and design landscapes, building exteriors and interiors; products for manufacture; and information for visual communication, publication and display. They conduct survey work to precisely position geograp	Tasks performed usually include: determining the objectives and constraints of the design brief by consulting with clients and stakeholders; formulating design concepts and plans that harmonize aesthetic considerations with technical, functional, ecologi	Occupations in this minor group are classified into the following unit groups: 2161 Building architects 2162 Landscape architects 2163 Product and garment designers 2164 Town and traffic planners 2165 Cartographers and surveyors 2166 Graphic and m
Building architects	2161	1.63333	Building architects design commercial, industrial, institutional, residential and recreational buildings and plan and monitor their construction, maintenance and rehabilitation.	Tasks include - (a) developing new or improved architectural theories and methods; (b) inspecting sites and consulting clients, management and other stakeholders to determine type, style and size of proposed buildings and alterations to existing buildi	Examples of the occupations classified here: - Building architect - Interior architect	Some related occupations classified elsewhere: - Landscape architect - 2162 - Interior decorator - 3432 - Interior designer - 3432
	a		Preparing papers	1.3	(a) developing new or improved architectural theories and methods
	b		Identifying, reporting and documenting hazards / (safety) compliance, implied walking	2	(b) inspecting sites and consulting clients, management and other stakeholders to determine type, style and size of proposed buildings and alterations to existing buildings
	c		Providing information to patients / animal owners / clients / colleagues / stakeholders	1.5	(c) providing information regarding designs, materials and estimated building times
	d		Designing and preparing blueprints / sketches / machine layouts	1.5	(d) preparing project documentation, including sketches and scale drawings, and integrating structural, mechanical and aesthetic elements in final designs
	e		Signing, checking, opening and drafting documents and formalities	1.3	(e) writing specifications and contract documents for use by builders and calling tenders on behalf of clients
	f		Liaising with stakeholders	1.5	(f) making necessary contacts to ensure feasibility of projects regarding style, cost, timing, and compliance with regulations
	g		Technical assistance / problem solving	1.8	(g) identifying and finding best solutions for problems regarding function and quality of interior environments of buildings and making necessary designs, drawings and plans
	h		Coordination at workplace & site (walking around / standing)	2.3	(h) monitoring construction or rehabilitation work to ensure compliance with specifications and quality standards
	i		Liaising with stakeholders	1.5	(i) maintaining technical liaison and consultancy with other relevant specialists. Examples of the occupations classified here:
			average MET of all job specific tasks	1.63333
Landscape architects	2162	1.6	Landscape architects plan and design landscapes and open spaces for projects such as, parks, schools, institutions, roads, external areas for commercial, industrial and residential sites, and plan and monitor their construction, maintenance and rehabilit	Tasks include - (a) developing new or improved theories and methods in landscape architecture; (b) inspecting sites and consulting clients, management and other stakeholders to determine type, style and size of proposed buildings, parks, roads and othe	Examples of the occupations classified here: - Landscape architect	Some related occupations classified elsewhere: - Building architect - 2161 - Urban planner - 2164
	a		Preparing papers	1.3	(a) developing new or improved theories and methods in landscape architecture
	b		Identifying, reporting and documenting hazards / (safety) compliance, implied walking	2	(b) inspecting sites and consulting clients, management and other stakeholders to determine type, style and size of proposed buildings, parks, roads and other open spaces
	c		Data collection and quality control	1.5	(c) compiling and analyzing site and community data about geographical and ecological features, landforms, soils, vegetation, site hydrology, visual characteristics and human-made structures, to formulate land use and development recommendations, and for preparing environmental impact statements
	d		Designing and preparing blueprints / sketches / machine layouts	1.5	(d) preparing reports, site plans, working drawings, specifications and cost estimates for land development, showing location and details of proposals, including ground modeling, structures, vegetation and access
	e		Signing, checking, opening and drafting documents and formalities	1.3	(e) writing specifications and contract documents for use by builders and civil engineering contractors and calling tenders on behalf of clients
	f		Liaising with stakeholders	1.5	(f) making necessary contacts to ensure feasibility of projects regarding style, cost, timing, and compliance with regulations
	g		Technical assistance / problem solving	1.8	(g) identifying and finding best solutions for problems regarding function and quality of exterior environments and making necessary designs, drawings and plans
	h		Identifying, reporting and documenting hazards / (safety) compliance, implied walking	2	(h) monitoring construction or rehabilitation work to ensure compliance with specifications and quality standards
	i		Liaising with stakeholders	1.5	(i) maintaining technical liaison and consultancy with other relevant specialists.
			average MET of all job specific tasks	1.6
Product and garment designers	2163	1.61111	Product and garment designers design and develop products for manufacture and prepare designs and specifications of products for mass, batch and one-off production.	Tasks include - (a) determining the objectives and constraints of the design brief by consulting with clients and stakeholders; (b) formulating design concepts for clothing, textiles, industrial, commercial and consumer products, and jewellery; (c) ha	Examples of the occupations classified here: - Costume designer - Fashion designer - Industrial designer - Jewellery designer	Some related occupations classified elsewhere: - Engine designer - 2144 - Building architect - 2161 - Landscape architect - 2162 - Interior designer - 3432
	a		Liaising with stakeholders	1.5	(a) determining the objectives and constraints of the design brief by consulting with clients and stakeholders
	b		Designing and preparing blueprints / sketches / machine layouts	1.5	(b) formulating design concepts for clothing, textiles, industrial, commercial and consumer products, and jewellery
	c		Identifying, reporting and documenting hazards / (safety) compliance, implied walking	2	(c) harmonizing aesthetic considerations with technical, functional, ecological and production requirements
	d		Designing and preparing blueprints / sketches / machine layouts	1.5	(d) preparing sketches, diagrams, illustrations, plans, samples and models to communicate design concepts
	e		Liaising with stakeholders	1.5	(e) negotiating design solutions with clients, management, and sales and manufacturing staff
	f		Management / coordinating from desk	1.5	(f) selecting, specifying and recommending functional and aesthetic materials, production methods and finishes for manufacture
	g		Designing and preparing blueprints / sketches / machine layouts	1.5	(g) detailing and documenting the selected design for production
	h		Soliciting orders and selling & buying goods/services	1.5	(h) preparing and commissioning prototypes and samples
	i		Supervising (student/staff/colleagues)	2	(i) supervising the preparation of patterns, programs and tooling, and the manufacturing process.
			average MET of all job specific tasks	1.61111
Town and traffic planners	2164	1.5	Town and traffic planners develop and implement plans and policies for the controlled use of urban and rural land and for traffic systems. They conduct research and provide advice on economic, environmental and social factors affecting land use and traff	Tasks include - (a) planning layout and coordinating development of urban areas; (b) compiling and analyzing data on economic, legal, political, cultural, demographic, sociological, physical and environmental factors affecting land use; (c) conferring	Examples of the occupations classified here: - Land Planner - Traffic planner - Urban Planner	Some related occupations classified elsewhere: - Building architect - 2161 - Landscape architect - 2162
	a		Designing and preparing blueprints / sketches / machine layouts	1.5	(a) planning layout and coordinating development of urban areas
	b		Data collection and quality control	1.5	(b) compiling and analyzing data on economic, legal, political, cultural, demographic, sociological, physical and environmental factors affecting land use
	c		Liaising with stakeholders	1.5	(c) conferring with government authorities, communities and specialists in fields such as architecture, planning, social science the environment and the law
	d		Planning, developing, implementing and reviewing programs / policies	1.5	(d) devising and recommending use and development of land, and presenting narrative and graphic plans, programs and designs to groups and individuals
	e		Advising colleagues, stakeholders or clients	1.5	(e) advising governments, companies and communities on urban and regional planning issues and proposals
	f		Planning, developing, implementing and reviewing programs / policies	1.5	(f) reviewing and evaluating environmental impact reports
	g		Designing and preparing blueprints / sketches / machine layouts	1.5	(g) planning layout and coordinating development of urban areas
	h		Designing and preparing blueprints / sketches / machine layouts	1.5	(h) planning and the development of land areas for parks, schools, institutions, airports, roadways and related projects, and for commercial, industrial and residential sites
	i		Advising colleagues, stakeholders or clients	1.5	(i) planning and advising on routing and control of road traffic and public transportation systems for efficiency and safety.
			average MET of all job specific tasks	1.5
Cartographers and surveyors	2165	1.825	Cartographers and surveyors determine the exact position of, or prepare and revise digital, graphic and pictorial maps, charts or other visual representation of, natural and constructed features and boundaries of land, seas, underground areas and celesti	Tasks include - (a) surveying, measuring and describing land surfaces, mines, underground surfaces, sea, river and lake beds; (b) noting exact position of various features and recording survey data in digital form; (c) making charts and maps to be use	Examples of the occupations classified here: - Aerial surveyor, - Cadastral Surveyor - Cartographer - Hydrographic surveyor, - Land surveyor - Mine surveyor - Photogrammetrist	Some related occupations classified elsewhere: - Quantity Surveyor- 2149 - Building Surveyor - 3112 - Marine Surveyor - 3115
	a		Forest / field measurements	2.8	(a) surveying, measuring and describing land surfaces, mines, underground surfaces, sea, river and lake beds
	b		Forest / field measurements	2.8	(b) noting exact position of various features and recording survey data in digital form
	c		Designing and preparing blueprints / sketches / machine layouts	1.5	(c) making charts and maps to be used in determining navigable waters and channels and in planning construction of marine structures
	d		Management / coordinating from desk	1.5	(d) planning and conducting aerial photographic surveys
	e		Designing and preparing blueprints / sketches / machine layouts	1.5	(e) designing, compiling and revising maps and charts using aerial and other photographs, satellite imagery, survey documents and data, existing maps and records, reports and statistics
	f		Directing / participating in research	1.5	(f) undertaking research and development of surveying and photogrammetric measurement systems, cadastral systems and land information systems
	g		Advising colleagues, stakeholders or clients	1.5	(g) studying and advising on technical, aesthetic and economic aspects of map production
	h		Liaising with stakeholders	1.5	(h) maintaining technical liaison and consultancy with other relevant specialists.
			average MET of all job specific tasks	1.825
Graphic and multimedia designers	2166	1.55	Graphic and multimedia designers design information content for visual and audio communication, publication and display using print, film, electronic, digital and other forms of visual and audio media. They create special effects, animation, or other vis	Tasks include - (a) determining the objectives and constraints of the design brief by consulting with clients and stakeholders; (b) undertaking research and analysing functional communication requirements; (c) formulating design concepts for the subje	Examples of the occupations classified here: - Animator, - Digital artist, - Graphic designer - Illustrator - Multimedia designer - Publication designer - Web designer	Some related occupations classified elsewhere: - Interior architect - 2161 - Interior designer -3432 - Multimedia developer – 2513 - Visual artist - 2651 - Web developer - 2513
	a		Liaising with stakeholders	1.5	(a) determining the objectives and constraints of the design brief by consulting with clients and stakeholders
	b		Directing / participating in research	1.5	(b) undertaking research and analysing functional communication requirements
	c		Designing and preparing blueprints / sketches / machine layouts	1.5	(c) formulating design concepts for the subject to be communicated
	d		Designing and preparing blueprints / sketches / machine layouts	1.5	(d) preparing sketches, diagrams, illustrations and layouts to communicate design concepts
	e		Designing and preparing blueprints / sketches / machine layouts	1.5	(e) designing complex graphics and animation to satisfy functional, aesthetic and creative requirements of the design brief
	f		Designing and preparing blueprints / sketches / machine layouts	1.5	(f) creating two-dimensional and three-dimensional images depicting objects in motion or illustrating a process, using computer animation or modeling programs
	g		Liaising with stakeholders	1.5	(g) negotiating design solutions with clients, management, sales and production staff
	h		Management / coordinating from desk	1.5	(h) selecting, specifying or recommending functional and aesthetic materials and media for publication, delivery or display
	i		Designing and preparing blueprints / sketches / machine layouts	1.5	(i) detailing and documenting the selected design for production
	j		Supervising (student/staff/colleagues)	2	(j) supervising or carrying out production in the chosen media.
			average MET of all job specific tasks	1.55
Health professionals	22		Health professionals conduct research, improve or develop concepts, theories and operational methods, and apply scientific knowledge relating to medicine, nursing, dentistry, veterinary medicine, pharmacy, and promotion of health.	Tasks performed by workers in this sub-major group usually include: conducting research and obtaining scientific knowledge through the study of human and animal disorders and illnesses and ways of treating them; advising on or applying preventive and c	Occupations in this sub-major group are classified into the following minor groups: 221 Medical doctors 222 Nursing and midwifery professionals 223 Traditional and complementary medicine professionals 224 Paramedical practitioners 225 Veterinarians 226 O		In using ISCO in applications that seek to identify, describe or measure the health work force, it should be noted that a number of professions considered to be a part of the health work force are classified in groups other than sub-major group 22, Healt
Medical doctors	221		Medical doctors study, diagnose, treat and prevent illness, disease, injury, and other physical and mental impairments in humans through the application of the principles and procedures of modern medicine. They plan, supervise and evaluate the implementat	Tasks performed usually include: conducting physical examinations of patients and interviewing them and their families to determine their health status ; ordering diagnostic tests and analysing findings; prescribing and administering curative treatment	Occupations in this minor group are classified into the following unit groups: 2211 Generalist medical practitioners 2212 Specialist medial practitioners
Generalist medical practitioners	2211	1.70909	Generalist medical practitioners diagnose, treat and prevent illness, disease, injury, and other physical and mental impairments and maintain general health in humans through application of the principles and procedures of modern medicine. They do not	Tasks include - (a) conducting physical examinations of patients and interviewing them and their families to determine their health status (b) ordering laboratory tests, X-rays and other diagnostic procedures and analysing findings to determine the	Examples of the occupations classified here: - District medical doctor - therapist - Family medical practitioner - General practitioner - Medical doctor (general) - Medical officer (general) - Resident medical officer specializing in general practic	Some related occupations classified elsewhere: - Specialist physician (internal medicine) - 2212 - Surgeon - 2212 - Psychiatrist - 2212 - Clinical officer - 2240 - Feldscher - 2240	Occupations included in this category require completion of a university-level degree in basic medical education plus postgraduate clinical training or equivalent for competent performance. Medical interns who have completed their university education in
	a		Physical examinations and interviews	2.3	(a) conducting physical examinations of patients and interviewing them and their families to determine their health status
	b		Ordering / analysing (lab) results	1.3	(b) ordering laboratory tests, X-rays and other diagnostic procedures and analysing findings to determine the nature of disorders or illnesses
	c		Prescribing, counseling, monitoring	1.5	(c) providing continuing medical care for patients including prescribing, administering, counselling on and monitoring curative treatments and preventive measures
	d		Surgery / procedures (light operation)	3.5	(d) performing surgery and other clinical procedures
	e		Advising on health	1.5	(e) advising individuals, families and communities on health, nutrition and lifestyle which aid prevention or treatment of disease and disorders
	f		Providing referrals	1.3	(f) providing referrals to patients and families for specialized care in hospitals, rehabilitation centres or other types of health care centres
	g		Providing referrals	1.3	(g) identifying, managing and providing referrals for complications before, during and after childbirth
	h		Recording / exchanging medical information	1.5	(h) recording patients' medical information and history and exchanging information with specialist practitioners and other health workers as required for continuing medical care
	i		Official communication - written reporting	1.3	(i) reporting births, deaths and notifiable diseases to government authorities to meet legal and professional requirements
	j		Desk based research	1.3	(j) conducting research in human health and medical services and disseminating the findings such as through scientific reports (k) planning and participating in programs designed to prevent the occurrence and spread of common diseases.
	k		Providing professional development	2
			average MET of all job specific tasks	1.70909
Specialist medical practitioners	2212	1.94167	Specialist medical practitioners diagnose, treat and prevent illness, disease, injury, and other physical and mental impairments in humans, using specialized testing, diagnostic, medical, surgical, physical and psychiatric techniques, through applicatio	Tasks include - (a) conducting physical examinations of patients and interviewing them and their families to determine their health status; (b) considering medical information provided by a referring doctor or other health care provider, (c) orderi	Examples of the occupations classified here: - Anaesthetist - Cardiologist - Emergency medicine specialist - Gynaecologist - Obstetrician - Ophthalmologist - Paediatrician - Pathologist - Preventive medicine specialist - Psychiatrist - Radiolog	Some related occupations classified elsewhere: - Biomedical researcher - 2131 - General practitioner - 2211 - Dental practitioner - 2261 - Dental surgeon - 2261 - Oral and maxillofacial surgeon - 2261 - Clinical psychologist - 2634	Occupations included in this category require completion of a university-level degree in basic medical education plus postgraduate clinical training in a medical specialization (except general practise) or equivalent. Resident medical officers training as
	a		Physical examinations and interviews	2.3	(a) conducting physical examinations of patients and interviewing them and their families to determine their health status
	b		Ordering / analysing (lab) results	1.3	(b) considering medical information provided by a referring doctor or other health care provider
	c		Ordering / analysing (lab) results	1.3	(c) ordering specialized diagnostic tests to determine the nature of disorders or illnesses
	d		Prescribing, counseling, monitoring	1.5	(d) prescribing, administering and monitoring patients' responses to treatments, medications, anaesthetics, psychotherapies, physical rehabilitation programmes and other preventive and curative measures
	e		Surgery / procedures (light operation)	3.5	(e) performing surgery of a general or specialized nature
	f		Physical examinations and interviews	2.3	(f) managing complications before, during and after childbirth
	g		Recording / exchanging medical information	1.5	(g) recording patients' medical information and exchanging information with other health professionals to ensure the provision of comprehensive care
	h		Official communication - written reporting	1.3	(h) reporting births, deaths and notifiable diseases to government authorities to meet legal and professional requirements
	i		Providing information to patients / animal owners / clients / colleagues / stakeholders	1.5	(i) providing information to patients and families and communities about preventive measures, treatment and care for specific ailments
	j		Performing autopsy	3.5	(j) performing autopsies to determine cause of death
	k		Desk based research	1.3	(k) conducting research into specific human disorders and illnesses and preventive or curative methods and disseminating the findings such as through scientific reports
	l		Providing professional development	2	(l) planning and participating in programs designed to prevent the occurrence and spread of specific diseases.
			average MET of all job specific tasks	1.94167
Nursing professionals	2221	2.88889	Nursing professionals provide treatment, support and care services for people who are in need of nursing care due to the effects of ageing, injury, illness or other physical or mental impairment, or potential risks to health. They assume responsibility f	Tasks include - (a) planning, providing and evaluating nursing care for patients according to the practice and standards of modern nursing; (b) coordinating the care of patients in consultation with other health professionals and members of health tea	Examples of the occupations classified here: - Clinical nurse - District nurse - Nurse anaesthetist - Nurse educator - Nurse practitioner - Professional Nurse - Public health nurse - Specialist nurse	Some related occupations classified elsewhere: - Professional midwife - 2222 - Paramedical practitioner - 2240 - University lecturer - 2310 - Vocational education teacher - 2320 - Associate professional nurse - 3221 - Associate professional midwif	The distinction between professional and associate professional nurses should be made on the basis of the nature of the work performed in relation to the tasks specified in this definition. The qualifications held by individuals or that predominate in the
	a		Nursing/assistant nursing	3	(a) planning, providing and evaluating nursing care for patients according to the practice and standards of modern nursing
	b		Nursing/assistant nursing	3	(b) coordinating the care of patients in consultation with other health professionals and members of health teams
	c		Nursing/assistant nursing	3	(c) developing and implementing care plans for the biological, social, and psychological treatment of patients in collaboration with other health professionals
	d		Nursing/assistant nursing	3	(d) planning and providing personal care, treatments and therapies including administerin medications, and monitoring responses to treatment or care plan
	e		Nursing/assistant nursing	3	(e) cleaning wounds and applying surgical dressings and bandages
	f		Nursing/assistant nursing	3	(f) monitoring pain and discomfort experienced by patients and alleviating pain using a variety of therapies, including the use of pain-killing drugs
	g		Nursing/assistant nursing	3	(g) planning and participating in health education programmes, health promotion and nurse education activities in clinical and community settings
	h		Nursing/assistant nursing	3	(h) answering questions from patients and families and providing information about prevention of ill-health, treatment and care
	i		Supervising (student/staff/colleagues)	2	(i) supervising and coordinating the work of other nursing, health and personal care workers
	j		Desk based research	1.3	(j) conducting research on nursing practices and procedures and disseminating findings such as through scientific papers and reports.
			average MET of all job specific tasks	2.88889
Midwifery professionals	2222	2.2625	Midwifery professionals plan, manage, provide and evaluate midwifery care services before, during and after pregnancy and childbirth. They provide delivery care for reducing health risks to women and newborn children, working autonomously or in teams wi	Tasks include - (a) planning, providing and evaluating care and support services for women and babies before, during and after pregnancy and childbirth according to the practice and standards of modern midwifery care; (b) providing advice to women an	Examples of the occupations classified here: - Professional midwife	Some related occupations classified elsewhere: - Professional Nurse - 2221 - Associate professional nurse - 3221 - Associate professional midwife - 3222 - Nursing aide (hospital) - 5321	The distinctions between nursing and midwifery professionals and associate professionals should be made on the basis of the nature of the work performed in relation to the tasks specified in this definition. The qualifications held by individuals or that
	a		Nursing/assistant nursing	3	(a) planning, providing and evaluating care and support services for women and babies before, during and after pregnancy and childbirth according to the practice and standards of modern midwifery care
	b		Providing information to patients / animal owners / clients / colleagues / stakeholders	1.5	(b) providing advice to women and families and conducting community education on health, nutrition, hygiene, exercise, birth and emergency plans, breastfeeding, infant care, family planning and contraception, lifestyle and other topics related to pregnancy and childbirth
	c		Nursing/assistant nursing	3	(c) assessing progress during pregnancy and childbirth, managing complications and recognising warning signs requiring referral to a medical doctor with specialized skills in obstetrics
	d		Nursing/assistant nursing	3	(d) monitoring the health status of newborns, managing complications and recognising warning signs requiring referral to a medical doctor with specialized skills in neonatology
	e		Nursing/assistant nursing	3	(e) monitoring pain and discomfort experienced by women during labour and delivery and alleviating pain using a variety of therapies, including the use of pain-killing drugs
	f		Official communication - written reporting	1.3	(f) reporting birhts to government authorities to meet legal and professional requirements
	g		Desk based research	1.3	(g) conducting research on midwifery practices and procedures and disseminating findings such as through scientific papers and reports
	h		Receiving / giving on-the-job training	2	(h) planning and conducting midwifery education activities in clinical and community settings.
			average MET of all job specific tasks	2.2625
Traditional and complementary medicine professionals	223		Traditional and complementary medicine professionals prevent, diagnose and treat illness, disease, injury, and other physical and mental impairments and maintain general health in humans by applying knowledge, skills and practices acquired through exten	Tasks performed usually include: conducting physical examinations of patients and interviewing them and their families to determine their health status; developing and implementing treatment plans for physical, mental and psychosocial ailments using app	Occupations in this minor group are classified into the following unit groups: 2230 Traditional and complementary medicine professionals
Traditional and complementary medicine professionals	2230	1.7	Traditional and complementary medicine professionals prevent, diagnose and treat illness, disease, injury, and other physical and mental impairments and maintain general health in humans by applying knowledge, skills and practices acquired through extensi	Tasks include: (a) conducting physical examinations of patients and interviewing them and their families to determine their health status; (b) developing and implementing treatment plans for physical, mental and psychosocial ailments using application	Examples of the occupations classified here: - Acupuncturist - Ayurvedic practitioner - Chinese herbal medicine practitioner - Homeopath - Naturopath - Unani practitioner	Some related occupations classified elsewhere: - Herbalist - 3230 - Witch doctor - 3230 - Village healer - 3230 - Scraping and cupping therapist - 3230 - Acupressure therapist - 3255 - Shiatsu therapist - 3255 - Hydrotherapist - 3255 - Chiropracto	Occupations in traditional and complementary medicine whose practice requires an extensive understanding of the benefits and applications of traditional and complementary therapies, developed as the result of extended formal study of these techniques as w
	a		Physical examinations and interviews	2.3	(a) conducting physical examinations of patients and interviewing them and their families to determine their health status
	b		Prescribing, counseling, monitoring	1.5	(b) developing and implementing treatment plans for physical, mental and psychosocial ailments using applications such as acupuncture, ayurvedic, homoeopathic and herbal medicine
	c		Recording / exchanging medical information	1.5	(c) evaluating and documenting patients' progress through treatment plans
	d		Providing information to patients / animal owners / clients / colleagues / stakeholders	1.5	(d) providing health, nutrition and lifestyle advice to individuals, families and communities
	e		Preparing medicine/dosage	2.3	(e) prescribing and preparing traditional medicines, such as herbal, plant, mineral and animal extracts, to stimulate the body's capacity for self-healing
	f		Recording / exchanging medical information	1.5	(f) exchanging information about patients with other health care workers as needed to ensure continuing and comprehensive health care
	g		Desk based research	1.3	(g) conducting research into traditional and complementary medicines and treatments and disseminating findings such as through scientific papers and reports.
			average MET of all job specific tasks	1.7
Paramedical practitioners	224		Paramedical practitioners provide advisory, diagnostic, curative and preventive medical services for humans more limited in scope and complexity than those carried out by medical doctors. They work autonomously or with limited supervision of medical doc	Tasks performed usually include: conducting physical examinations of patients and interviewing them and their families to determine their health status and recording patients' medical information; performing basic or more routine medical and surgical pro	Occupations in this minor group are classified into the following unit groups: 2240 Paramedical practitioners
Paramedical practitioners	2240	2.13333	Paramedical practitioners provide advisory, diagnostic, curative and preventive medical services for humans more limited in scope and complexity than those carried out by medical doctors. They work autonomously, or with limited supervision of medical doc	Tasks include - (a) conducting physical examinations of patients and interviewing them and their families to determine their health status, and recording patients' medical information; (b) performing basic or more routine medical and surgical procedur	- Advanced care paramedic - Clinical officer (paramedical) - Feldscher - Primary care paramedic - Surgical technician	Some related occupations classified elsewhere: - General practitioner - 2211 - Surgeon - 2212 - Medical assistant - 3256 - Emergency paramedic - 3258	Occupations included in this category normally require completion of tertiary-level training in theoretical and practical medical services. Workers providing services limited to emergency treatment and ambulance practice are classified in unit group 3258,
	a		Physical examinations and interviews	2.3	(a) conducting physical examinations of patients and interviewing them and their families to determine their health status, and recording patients' medical information
	b		Routine medical treatment	3	(b) performing basic or more routine medical and surgical procedures, including prescribing and administering treatments, medications and other preventive or curative measures, especially for common diseases and disorders
	c		Ordering / analysing (lab) results	1.3	(c) administering or ordering diagnostic tests, such as x-ray, electrocardiogram, and laboratory tests
	d		Routine medical treatment	3	(d) performing therapeutic procedures, such as injections, immunizations, suturing and wound care, and infection management
	e		Assisting medical practitioner	3	(e) assisting medical doctors with complex surgical procedures
	f		Physical examinations and interviews	2.3	(f) monitoring patients' progress and response to treatment, and identifying signs and symptoms requiring referral to medical doctors
	g		Providing information to patients / animal owners / clients / colleagues / stakeholders	1.5	(g) advising patients and families on diet, exercise and other habits which aid prevention or treatment of disease and disorders
	h		Recording / exchanging medical information	1.5	(h) identifying and referring complex or unusual cases to medical doctors, hospitals or other places for specialized care
	i		Official communication - written reporting	1.3	(i) reporting births, deaths and notifiable diseases to government authorities to meet legal and professional reporting requirements.
			average MET of all job specific tasks	2.13333
Veterinarians	225		Veterinarians diagnose, prevent and treat diseases, injuries and dysfunctions of animals. They may provide care to a wide range of animals or specialize in the treatment of a particular animal group or in a particular specialty area, or provide professi	Tasks performed usually include: determining the presence and nature of abnormal conditions by physical examination, laboratory testing and through diagnostic imaging techniques including radiography and ultrasound; treating animals medically and surgic	Occupations in this minor group are classified into the following unit groups: 2250 Veterinarians
Veterinarians	2250	2.58889	Veterinarians diagnose, prevent and treat diseases, injuries and dysfunctions of animals. They may provide care to a wide range of animals or specialize in the treatment of a particular animal group or in a particular specialty area, or provide professi	Tasks include - (a) determining the presence and nature of abnormal conditions by physical examination, laboratory testing and through diagnostic imaging techniques including radiography and ultrasound; (b) treating animals medically and surgically,	Examples of the occupations classified here: - Animal pathologist - Veterinarian - Veterinary epidemiologist - Veterinary intern - Veterinary surgeon
	a		Animal physical examination	3	(a) determining the presence and nature of abnormal conditions by physical examination, laboratory testing and through diagnostic imaging techniques including radiography and ultrasound
	b		Prescribing, counseling, monitoring	1.5	(b) treating animals medically and surgically, and administering and prescribing drugs, analgesics, and general and local anaesthetics
	c		Surgery / procedures (light operation)	3.5	(c) performing surgery, dressing wounds and setting broken bones
	d		Surgery / procedures (light operation)	3.5	(d) rendering obstetric and dental services to animals
	e		Providing information to patients / animal owners / clients / colleagues / stakeholders	1.5	(e) participating in programs designed to prevent the occurrence and spread of animal diseases
	f		Routine medical treatment	3	(f) inoculating animals against, and testing for, infectious diseases and notifying authorities of outbreaks of infectious animal diseases
	g		Performing autopsy	3.5	(g) performing autopsies to determine cause of death
	h		Providing information to patients / animal owners / clients / colleagues / stakeholders	1.5	(h) advising clients on health, nutrition and feeding, hygiene, breeding and care of animals
	i		Euthanasia for animals	2.3	(i) providing euthanasia services for animals.
			average MET of all job specific tasks	2.58889
Other health professionals	226		Other health professionals provide health services related to dentistry, pharmacy, environmental health and hygiene, occupational health and safety, physiotherapy, nutrition, hearing, speech, vision and rehabilitation therapies. This minor group includes	Tasks performed may include: assessing patients or clients to determine the nature of the disorder, illness or problem; developing and implementing treatment plans and evaluating and documenting patients' progress; diagnosing and treating diseases, injuri	Occupations in this minor group are classified into the following unit groups: 2261 Dentists 2262 Pharmacists 2263 Environmental and occupational health and hygiene professionals 2264 Physiotherapists 2265 Dieticians and nutritionists 2266 Audiolog
Dentists	2261	2.5	Dentists diagnose, treat and prevent diseases, injuries and abnormalities of the teeth, mouth, jaws and associated tissues by applying the principles and procedures of modern dentistry. They use a broad range of specialized diagnostic, surgical and othe	Tasks include - (a) diagnosing diseases, injuries, irregularities and malformations of teeth and associated structures in the mouth and jaw using a range of methods such as radiographs, salivary tests and medical histories; (b) providing preventative	Examples of the occupations classified here: - Dental Practitioner - Dental Surgeon - Dentist - Endodontist - Oral and Maxillofacial Surgeon - Oral Pathologist - Orthodontist - Paedodontist - Periodontist - Prosthodontist - Stomatologist		Occupations included in this category normally require completion of university-level training in theoretical and practical dentistry or a related field. Although in some countries ‘stomatology’ and 'dental, oral and maxillofacial surgery' may be consider
	a		Physical examinations and interviews	2.3	(a) diagnosing diseases, injuries, irregularities and malformations of teeth and associated structures in the mouth and jaw using a range of methods such as radiographs, salivary tests and medical histories
	b		Routine medical treatment	3	(b) providing preventative oral health care such as periodontal treatments, fluoride applications and oral health promotion
	c		Surgery / procedures (light operation)	3.5	(c) administering anesthetics to limit the amount of pain experienced by patients during procedures
	d		Prescribing, counseling, monitoring	1.5	(d) prescribing medication for relief of ongoing pain after procedures
	e		Surgery / procedures (light operation)	3.5	(e) providing restorative oral care such as implants, complex crown and bridge restorations, and orthodontics, and repairing damaged and decayed teeth
	f		Surgery / procedures (light operation)	3.5	(f) providing surgical treatments such as extraction of teeth, biopsy of tissue, and performing orthodontic treatment
	g		Physical examinations and interviews	2.3	(g) measuring and taking impressions of patients' jaws and teeth in order to determine the shape and size of dental prostheses
	h		Preparing/maintaining medical aids / apparatus	2.3	(h) designing , making, and fitting prosthodontic appliances such as space maintainers, bridges, and dentures, or writing fabrication instructions or prescriptions for dental prosthetic technicians
	i		Preparing/maintaining medical aids / apparatus	2.3	(i) restoring oral function with removable and fixed oral prostheses
	j		Physical examinations and interviews	2.3	(j) assisting in diagnosing general diseases having oral manifestations such as diabetes
	k		Providing information to patients / animal owners / clients / colleagues / stakeholders	1.5	(k) educating patients and families on dental hygiene, nutrition and other measures to take care of oral health
	l		Supervising (student/staff/colleagues)	2	(l) supervising dental hygienists, dental assistants and other staff.
			average MET of all job specific tasks	2.5
Pharmacists	2262	1.63077	Pharmacists store, preserve, compound, and dispense medicinal products and counsel on the proper use and adverse effects of drugs and medicines following prescriptions issued by medical doctors and other health professionals. They contribute to researchin	Tasks include - (a) receiving prescriptions for medicinal products from medical doctors and other health professionals, checking patients' medicine histories, and ensuring proper dosage and methods of administration and drug compatibility before dispens	Examples of the occupations classified here: - Dispensing chemist - Hospital pharmacist - Industrial pharmacist - Retail pharmacist	Some related occupations classified elsewhere: - Pharmacologist - 2131 - Pharmaceutical technician - 3213
	a		Recording / exchanging medical information	1.5	(a) receiving prescriptions for medicinal products from medical doctors and other health professionals, checking patients' medicine histories, and ensuring proper dosage and methods of administration and drug compatibility before dispensing
	b		Preparing medicine/dosage	2.3	(b) preparing or supervising the preparation and labelling of liquid medicines, ointments, powders, tablets and other medications to fill prescriptions
	c		Providing information to patients / animal owners / clients / colleagues / stakeholders	1.5	(c) providing information and advice to prescribers and clients regarding drug interactions, incompatibility and contra-indications, side effects, dosage and proper medication storage
	d		Recording / exchanging medical information	1.5	(d) collaborating with other health care professionals to plan, monitor, review, and evaluate the quality and effectiveness of the medicine therapy of individual patients, and the effectiveness of particular drugs or therapies
	e		Official communication - written reporting	1.3	(e) maintaining prescription files and recording issue of narcotics, poisons and habit-forming drugs in accordance with legal and professional requirements
	f		Storing medicine	2.3	(f) storing and preserving vaccines, serums and other drugs subject to deterioration
	g		Providing information to patients / animal owners / clients / colleagues / stakeholders	1.5	(g) advising clients on and supplying non-prescription medicines and diagnostic and therapeutic aids for common conditions
	h		Supervising (student/staff/colleagues)	2	(h) supervising and coordinating the work of pharmacy technicians, pharmacy interns and pharmacy sales assistants
	i		Routine lab tests	1.5	(i) conducting research to develop and improve pharmaceuticals, cosmetics and related chemical products
	j		Recording / exchanging medical information	1.5	(j) conferring with chemists, engineering professionals and other professionals about manufacturing techniques and ingredients
	k		Routine lab tests	1.5	(k) testing and analysing drugs to determine their identity, purity and strength in relation to specified standards
	l		Medical administration	1.3	(l) evaluating labels, packaging and advertising of drug products
	m		Directing / participating in research	1.5	(m) developing information and risks of particular drugs.
			average MET of all job specific tasks	1.63077
Environmental and occupational health and hygiene professionals	2263	1.68	Environmental and occupational health and hygiene professionals assess, plan and implement programs to recognize, monitor and control environmental factors that can potentially affect human health, to ensure safe and healthy working conditions, and to pre	Tasks include - (a) developing, implementing and reviewing programs and policies to minimize potential environmental and occupational risks to health and safety; (b) preparing and implementing plans and strategies for the safe, economic and suitable d	Examples of the occupations classified here: - Environmental Health Officer - Occupational Health and Safety Adviser - Occupational Hygienist - Radiation Protection Expert	Some related occupations classified elsewhere: - Environmental protection professional - 2133 - Specialist medical practitioner (public health) - 2212 - Specialist nurse (public health) - 2221 - Occupational therapist - 2269 - Health inspector - 3	Professionals who assess, plan and implement programmes to monitor or control the impact of human activities on the environment are classified in unit group 2133, Environmental protection professionals.
	a		Planning, developing, implementing and reviewing programs / policies	1.5	(a) developing, implementing and reviewing programs and policies to minimize potential environmental and occupational risks to health and safety
	b		Planning, developing, implementing and reviewing programs / policies	1.5	(b) preparing and implementing plans and strategies for the safe, economic and suitable disposal of commercial, industrial, medical and household wastes
	c		Planning, developing, implementing and reviewing programs / policies	1.5	(c) implementing prevention programs and strategies for communicable diseases, food safety, waste water treatment and disposal systems, recreation and domestic water quality, contaminated and hazardous substances
	d		Identifying, reporting and documenting hazards / (safety) compliance, implied walking	2	(d) identifying, reporting and documenting hazards, and assessing and controlling risks in the environment and workplace and advising on compliance with relevant law and regulations
	e		Planning, developing, implementing and reviewing programs / policies	1.5	(e) developing, implementing and monitoring programs to minimize workplace and environmental pollution involving chemical, physical and biological hazards
	f		Health and safety instruction	2	(f) advising methods to prevent, eliminate, control, or reduce the exposure of workers, students, the public and the environment to radiological and other hazards
	g		Health and safety instruction	2	(g) promoting ergonomic principles within the workplace such as matching furniture, equipment and work activities to the needs of employees
	h		Providing professional development	2	(h) providing education, information, training, and advice to persons at all levels on aspects of occupational hygiene and environmental health
	i		Maintaining records	1.3	(i) recording and investigating injuries and equipment damage, and reporting safety performance
	j		Management / coordinating from desk	1.5	(j) coordinating arrangements for the compensation, rehabilitation and return to work of injured workers.
			average MET of all job specific tasks	1.68
Physiotherapists	2264	2.32857	Physiotherapists assess, plan and implement rehabilitative programs that improve or restore human motor functions, maximize movement ability, relieve pain syndromes, and treat or prevent physical challenges associated with injuries, diseases and other im	Tasks include - (a) administering muscle, nerve, joint and functional ability tests to identify and assess physical problems of patients; (b) establishing treatment goals with patients and designing treatment programs to reduce physical pain, strengt	Examples of the occupations classified here: - Geriatric physical therapist, - Paediatric physical therapist, - Orthopaedic physical therapist - Physiotherapist	Some related occupations classified elsewhere: - Podiatrist - 2269 - Occupational therapist - 2269 - Acupressure therapist - 3255 - Hydrotherapist - 3255 - Massage therapist - 3255 - Physiotherapy technician - 3255 - Shiatsu therapist - 3255 - Ch
	a		Functional ability test (Physiotherapist)	3	(a) administering muscle, nerve, joint and functional ability tests to identify and assess physical problems of patients
	b		Providing information to patients / animal owners / clients / colleagues / stakeholders	1.5	(b) establishing treatment goals with patients and designing treatment programs to reduce physical pain, strengthen muscles, improve cardiothoracic, cardiovascular and respiratory functions, restore joint mobility, and improve balance and coordination
	c		Providing physical therapy, massage, manipulation	4	(c) developing, implementing and monitoring programs and treatments using the therapeutic properties of exercise, heat, cold, massage, manipulation, hydrotherapy, electrotherapy, ultraviolet and infra-red light and ultrasound in the treatment of patients
	d		Instructing on physical therapy, massage, manipulation	3	(d) instructing patients and their families in procedures to be continued outside clinical settings
	e		Maintaining records	1.3	(e) recording information on patients' health status and responses to treatment in medical records-keeping systems, and sharing information with other health professionals as required to ensure continuing and comprehensive care
	f		Planning, developing, implementing and reviewing programs / policies	1.5	(f) developing and implementing programmes for screening and prevention of common physical ailments and disorders
	g		Supervising (student/staff/colleagues)	2	(g) supervising the work of physiotherapy assitants and others.
			average MET of all job specific tasks	2.32857
Dieticians and nutritionists	2265	1.58571	Dieticians and nutritionists assess, plan and implement programs to enhance the impact of food and nutrition on human health.	Tasks include - (a) instructing individuals, families and communities on nutrition, the planning of diets and preparation of food to maximize health benefits and reduce potential risks to health; (b) planning diets and menus, supervising the preparat	Examples of the occupations classified here: - Clinical dietician - Food service dietician - Nutritionist - Public health nutritionist - Sports nutritionist
	a		Providing information to patients / animal owners / clients / colleagues / stakeholders	1.5	(a) instructing individuals, families and communities on nutrition, the planning of diets and preparation of food to maximize health benefits and reduce potential risks to health
	b		Supervising (student/staff/colleagues)	2	(b) planning diets and menus, supervising the preparation and serving of meals, and monitoring food intake and quality to provide nutritional care in settings offering food services
	c		Maintaining records	1.3	(c) compiling and assessing data relating to health and nutritional status of individuals, groups and communities based on nutritional values of food served or consumed
	d		Planning, developing, implementing and reviewing programs / policies	1.5	(d) planning and conducting nutrition assessments, intervention programmes, and education and training to improve nutritional levels among individuals and communities
	e		Recording / exchanging medical information	1.5	(e) consulting with other health professionals and care providers to manage the dietary and nutritional needs of patients
	f		Developing and evaluating food products	2	(f) developing and evaluating food and nutrition products to meet nutritional requirements
	g		Preparing papers	1.3	(g) conducting research on nutrition and disseminating the findings at scientific conferences and in other settings.
			average MET of all job specific tasks	1.58571
Audiologists and speech therapists	2266	1.81429	Audiologists and speech therapists evaluate, manage and treat physical disorders affecting human hearing, speech, communication and swallowing. They prescribe corrective devices or rehabilitative therapies for hearing loss, speech disorders, and related s	Tasks include - (a) evaluating hearing, speech and language performance in patients to determine the nature of hearing and communication disorders; (b) administering hearing or speech/language tests or other examinations using specialized diagnostic	Examples of the occupations classified here: - Audiologist - Language therapist - Speech therapist - Speech pathologist
	a		Administering hearing/speaking/optometric/medical imaging tests/exercises	2.3	(a) evaluating hearing, speech and language performance in patients to determine the nature of hearing and communication disorders
	b		Administering hearing/speaking/optometric/medical imaging tests/exercises	2.3	(b) administering hearing or speech/language tests or other examinations using specialized diagnostic instruments and equipment, and interpreting test results alongside other medical, social and behavioural diagnostic data to determine appropriate courses of treatment
	c		Recording / exchanging medical information	1.5	(c) planning, directing and participating in counselling, screening, speech rehabilitation and other programs related to hearing and communication
	d		Prescribing, counseling, monitoring	1.5	(d) prescribing hearing aids and other assistive devices according to patients? needs and instructing them in their use
	e		Administering hearing/speaking/optometric/medical imaging tests/exercises	2.3	(e) planning and conducting treatment programs to manage physical disorders affecting speech and swallowing in patients such as stuttering and feeding disorders
	f		Providing information to patients / animal owners / clients / colleagues / stakeholders	1.5	(f) counselling and guiding hearing and/or language-impaired individuals, their families, teachers and employers
	g		Providing referrals	1.3	(g) referring patients and families to additional medical or educational services if needed.
			average MET of all job specific tasks	1.81429
Optometrists and ophthalmic opticians	2267	1.81429	Optometrists and ophthalmic opticians provide diagnosis, management and treatment services for disorders of the eyes and visual system. They counsel on eye care and prescribe optical aids or other therapies for visual disturbance.	Tasks include - (a) examining patients’ eyes and conducting diagnostic tests to assess ocular health and determine the nature and extent of vision problems and abnormalities; (b) testing visual function using specialized instruments and equipment for	Examples of the occupations classified here: - Ophthalmic Optician - Optometrist - Orthoptist	Some related occupations classified elsewhere: - Ophthalmologist - 2212 - Dispensing optician - 3254
	a		Administering hearing/speaking/optometric/medical imaging tests/exercises	2.3	(a) examining patients? eyes and conducting diagnostic tests to assess ocular health and determine the nature and extent of vision problems and abnormalities
	b		Administering hearing/speaking/optometric/medical imaging tests/exercises	2.3	(b) testing visual function using specialized instruments and equipment for measuring visual acuity and refractive error, function of visual pathways, visual fields, eye movements, freedom of vision and intraocular pressure
	c		Recording / exchanging medical information	1.5	(c) detecting, diagnosing and managing eye disease, including prescribing medications for the treatment of eye disease
	d		Prescribing, counseling, monitoring	1.5	(d) consulting with and referring patients to ophthalmologists or other health professionals if additional medical treatment is necessary
	e		Administering hearing/speaking/optometric/medical imaging tests/exercises	2.3	(e) detecting and diagnosing eye movement disorders and defects of binocular function, and planning and managing treatment programs, including counselling patients in eye exercises to coordinate movement and focusing of eyes
	f		Providing information to patients / animal owners / clients / colleagues / stakeholders	1.5	(f) prescribing corrective eyeglasses, contact lenses and other vision aids, and checking optical devices for performance, safety, comfort and lifestyle
	g		Providing referrals	1.3	(g) advising on visual health matters such as contact lens care, vision care for the elderly, optics, visual ergonomics, and occupational and industrial eye safety.
			average MET of all job specific tasks	1.81429
Health professionals not elsewhere classified	2269	1.81429	This unit group covers health professionals not classified elsewhere in sub-major group 22, Health professionals. For instance, the group includes occupations such as oodiatrist, occupational therapist and other health professionals.	In such cases tasks would include - (a) interviewing patients and conducting diagnostic tests to determine their health status and the nature of physical or mental disorders, illnesses or other health problems; (b) developing and implementing treat	Examples of the occupations classified here: - Arts therapist - Dance and movement therapist - Occupational therapist - Podiatrist - Recreational therapist
	a		Administering hearing/speaking/optometric/medical imaging tests/exercises	2.3	(a) interviewing patients and conducting diagnostic tests to determine their health status and the nature of physical or mental disorders, illnesses or other health problems
	b		Administering hearing/speaking/optometric/medical imaging tests/exercises	2.3	(b) developing and implementing treatment plans for injuries, illnesses and other physical and mental impairments (c) evaluating and documenting patients' progress through treatment plans, and referring patients and families to medical doctors or other health care providers for specialized, rehabilitative or other care services as needed
	c		Recording / exchanging medical information	1.5	(d) assessing functional limitations of clients resulting from illness, disability or other impairment, and providing therapy
	d		Prescribing, counseling, monitoring	1.5	(e) recommending environmental adaptations in the home, leisure, work and school environments on an individual or group basis to enable them to perform their daily activities and occupations
	e		Administering hearing/speaking/optometric/medical imaging tests/exercises	2.3	(f) planning and implementing therapeutic programs on an individual and group basis for improving and maintaining physical, cognitive, emotional and social functioning, including through the use of arts and crafts, dance and movement, music and other recreational activities
	f		Providing information to patients / animal owners / clients / colleagues / stakeholders	1.5	(g) identifying and prescribing treatments for conditions affecting the foot, ankle and related structures of the leg due to illness, disease or other physical impairment, and prescribing corrective footwear and advising on foot care to manage foot ailments
	g		Providing referrals	1.3	(h) performing minor surgical procedures such as on the foot and ankles.
			average MET of all job specific tasks	1.81429
Teaching professionals	23		Teaching professionals teach the theory and practice of one or more disciplines at different educational levels, conduct research and improve or develop concepts, theories and operational methods pertaining to their particular discipline, and prepare s	Tasks performed by workers in this sub-major group usually include: conducting classes, courses, or tutorials at a particular educational level, for educational and vocational purposes, including private lessons; conducting adult literacy programmes; t	Occupations in this sub-major group are classified into the following minor groups: 231 University and higher education teachers 232 Vocational education teachers 233 Secondary education teachers 234 Primary school and early childhood teachers 235 Other
University and higher education teachers	231		University and higher education teachers prepare and deliver lectures and conduct tutorials in one or more subjects within a prescribed course of study at a university or other higher educational institution. They conduct research, and prepare scholarly	Tasks performed usually include: designing and modifying curricula and preparing courses of study in accordance with requirements; preparing and delivering lectures and conducting tutorials, seminars and laboratory experiments; stimulating discussion and	Occupations in this minor group are classified into the following unit groups: 2310 University and higher education teachers
University and higher education teachers	2310	1.57778	University and higher education teachers prepare and deliver lectures and conduct tutorials in one or more subjects within a prescribed course of study at a university or other higher educational institution. They conduct research, and prepare scholarly	Tasks include - (a) designing and modifying curricula and preparing courses of study in accordance with requirements; (b) preparing and delivering lectures and conducting tutorials, seminars and laboratory experiments; (c) stimulating discussion and i	Examples of the occupations classified here: - Higher education lecturer - Professor - University Lecturer - University Tutor	Some related occupations classified elsewhere: - University chancellor- 1120 - Dean - 1345 - Higher education faculty head- 1345 - Vocational education teacher – 2320
	a		Desiging curriculum / lessons / activities	1.3	(a) designing and modifying curricula and preparing courses of study in accordance with requirements
	b		Delivering lectures	2	(b) preparing and delivering lectures and conducting tutorials, seminars and laboratory experiments
	c		Stimulating discussion	2	(c) stimulating discussion and independent thought among students
	d		Supervising (student/staff/colleagues)	2	(d) supervising, where appropriate, experimental and practical work undertaken by students
	e		Marking papers / tests	1.3	(e) administering, evaluating and marking examination papers and tests
	f		Directing / participating in research	1.5	(f) directing research of post-graduate students or other members of department
	g		Desk based research	1.3	(g) researching into and developing concepts, theories and operational methods for application in industrial and other fields
	h		Preparing papers	1.3	(h) preparing scholarly books, papers or articles
	i		Meetings	1.5	(i) participating in departmental and faculty meetings and in conferences and seminars
			average MET of all job specific tasks	1.57778
Vocational education teachers	232		Vocational education teachers teach or instruct vocational or occupational subjects in adult and further education institutions and to senior students in secondary schools and colleges. They prepare students for employment in specific occupations or occu	Tasks performed usually include: developing curricula and planning course content and methods of instruction; determining training needs of students or workers and liaising with individuals, industry and other education sectors to ensure provision of rel	Occupations in this minor group are classified into the following unit groups: 2320 Vocational education teachers
Vocational education teachers	2320	1.69	Vocational education teachers teach or instruct vocational or occupational subjects in adult and further education institutions and to senior students in secondary schools and colleges. They prepare students for employment in specific occupations or occu	Tasks include - (a) developing curricula and planning course content and methods of instruction; (b) determining training needs of students or workers and liaising with individuals, industry and other education sectors to ensure provision of relevant e	Examples of the occupations classified here: - Automotive technology instructor - Cosmetology instructor - Vocational education teacher	Some related occupations classified elsewhere: - Secondary education teacher - 2330
			Desiging curriculum / lessons / activities	1.3	(a) developing curricula and planning course content and methods of instruction
			Liaising with stakeholders	1.5	(b) determining training needs of students or workers and liaising with individuals, industry and other education sectors to ensure provision of relevant education and training programs
			Delivering lectures	2	(c) presenting lectures and conducting discussions to increase students' knowledge and competence
			Health and safety instruction	2	(d) instructing and monitoring students in the use of tools, equipment and materials and the prevention of injury and damage
			Observing and evaluating students	2	(e) observing and evaluating students' work to determine progress, provide feedback, and make suggestions for improvement
			Marking papers / tests	1.3	(f) administering oral, written or performance tests to measure progress, evaluate training effectiveness and assess competency
			Maintaining records	1.3	(g) preparing reports and maintaining records such as student grades, attendance rolls, and training activity details
			Supervising (student/staff/colleagues)	2	(h) supervising independent or group projects, field placements, laboratory work, or other training
			Tutoring student(s)	1.5	(i) providing individualized instruction and tutorial or remedial instruction
			Receiving / giving on-the-job training	2	(j) conducting on-the-job training sessions to teach and demonstrate principles, techniques, procedures, or methods of designated subjects.
			average MET of all job specific tasks	1.69
Secondary education teachers	233		Secondary education teachers teach one or more subjects at secondary education level, excluding subjects intended to prepare students for employment in specific occupational areas.	Tasks performed usually include: designing and modifying curricula and preparing educational courses of study in accordance with curriculum guidelines; establishing and enforcing rules for behavior and procedures for maintaining order among students; pre	Occupations in this minor group are classified into the following unit groups: 2330 Secondary education teachers
Secondary education teachers	2330	1.74545	Secondary education teachers teach one or more subjects at secondary education level, excluding subjects intended to prepare students for employment in specific occupational areas.	Tasks include - (a) designing and modifying curricula and preparing educational courses of study in accordance with curriculum guidelines; (b) establishing and enforcing rules for behavior and procedures for maintaining order among students; (c) prepa	Examples of the occupations classified here: - Secondary education teacher - High school teacher	Some related occupations classified elsewhere: - Head teacher - 1345 - Vocational education teacher - 2330 - Schools inspector - 2352
	a		Desiging curriculum / lessons / activities	1.3	(a) designing and modifying curricula and preparing educational courses of study in accordance with curriculum guidelines
	b		Establishing behavioral rules	2	(b) establishing and enforcing rules for behavior and procedures for maintaining order among students
	c		Delivering lectures	2	(c) preparing and giving lessons, discussions, and demonstrations in one or more subjects
	d		Delivering lectures	2	(d) establishing clear objectives for all lessons, units, and projects and communicating those objectives to students
	e		Desiging curriculum / lessons / activities	1.3	(e) preparing materials and classrooms for class activities
	f		Desiging curriculum / lessons / activities	1.3	(f) adapting teaching methods and instructional materials to meet students' varying needs and interests
	g		Observing and evaluating students	2	(g) observing and evaluating students? performance and behaviour
	h		Marking papers / tests	1.3	(h) preparing, administering and marking tests, assignments and examinations to evaluate pupils' progress
	i		Discussing student reports	1.5	(i) preparing reports about pupils' work and conferring with other teachers and parents
	j		Meetings	1.5	(j) participating in meetings concerning the school's educational or organizational policies
	k		Excursions	3	(k) planning, organizing and participating in school activities such as excursions, sporting events and concerts
			average MET of all job specific tasks	1.74545
Primary school and early childhood teachers	234		Primary school and early childhood teachers teach a range of subjects at the primary level of education and organize educational activities for children below primary school age.	Tasks performed usually include: preparing programme of learning and giving instruction in a range of subjects at the primary education level, planning and organising activities designed to facilitate children’s development of language, physical and soci	Occupations in this minor group are classified into the following unit groups: 2341 Primary school teachers 2342 Early childhood educators
Primary school teachers	2341	1.87	Primary school teachers teach a range of subjects at the primary education level.	Tasks include - (a) preparing daily and longer term lesson plans in accordance with curriculum guidelines; (b) instructing children individually and in groups, using various teaching methods and materials (e.g. computers, books, games), adapting to chi	Examples of the occupations classified here: - Primary school teacher	Some related occupations classified elsewhere: - Head teacher - 1345 - Schools inspector- 2351
	a		Desiging curriculum / lessons / activities	1.3	(a) preparing daily and longer term lesson plans in accordance with curriculum guidelines
	b		Teaching primary (6 - 12 yrs)	2.8	(b) instructing children individually and in groups, using various teaching methods and materials (e.g. computers, books, games), adapting to children?s varying needs
	c		Establishing behavioral rules	2	(c) maintaining discipline and good working habits in the classroom
	d		Excursions	3	(d) planning and conduct activities with the children such as sporting activities, concerts and excursions
	e		Marking papers / tests	1.3	(e) assigning and grading class work and homework
	f		Marking papers / tests	1.3	(f) preparing, administering, and grading tests and assignments to evaluate children?s progress
	g		Observing and evaluating students	2	(g) observing and evaluating children?s performance and behaviour
	h		Supervising primary (6 - 12 yrs)	2	(h) supervising children during classes and at other times in the school day, including the playground during breaks
	i		Meetings	1.5	(i) participating in staff meetings and other sessions, and conferring with other teachers concerning educational issues
	j		Discussing student reports	1.5	(j) preparing for and attending parent meetings to discuss children?s progress and problems.
			average MET of all job specific tasks	1.87
Early childhood educators	2342	2.2	Early childhood educators promote the social, physical, and intellectual development of children below primary school age through the provision of educational and play activities	Tasks include - (a) planning and organizing individual and group activities designed to facilitate the development of children's motor skills, cooperative and social skills, confidence and understanding; (b) promoting language development through story	Examples of the occupations classified here: - Early childhood educator - Pre-school teacher	Some related occupations classified elsewhere: - Child care centre manager - 1341
	a		Desiging curriculum / lessons / activities	1.3	(a) planning and organizing individual and group activities designed to facilitate the development of children's motor skills, cooperative and social skills, confidence and understanding
	b		Teaching kindergarten (3 - 6 yrs)	3	(b) promoting language development through story-telling, role-play, songs, rhymes and informal conversations and discussions
	c		Teaching kindergarten (3 - 6 yrs)	3	(c) leading children in activities that, provide opportunities for creative expression through the media of art, dramatic play, music and physical fitness
	d		Observing and evaluating students	2	(d) observing children in order to evaluate progress and to detect signs of developmental, emotional or health related problems with parents
	e		Observing and evaluating students	2	(e) observing and assessing nutritional health, welfare and safety needs of students and identifying factors which may impede students' progress
	f		Supervising (student/staff/colleagues)	2	(f) supervising children's activities to ensure safety and resolve conflicts
	g		Teaching kindergarten (3 - 6 yrs)	3	(g) guiding and assisting children in the development of proper eating, dressing and toilet habits
	h		Discussing student reports	1.5	(h) discussing progress or problems of children with parents and other staff members and identifying appropriate actions and referrals to other services
	i		Assessing student / employee development	2	(i) establishing and maintaining collaborative relationships with other service providers working with young children.
			average MET of all job specific tasks	2.2
Other teaching professionals	235		Other teaching professionals conduct research and advise on teaching methods, teach people with learning difficulties or special needs; teach non-native languages for migration and related purposes; give private tuition; teach arts, information technology	Tasks performed usually include: conducting research and developing or advising on teaching methods, courses and aids; teaching physically handicapped children, young persons or adults or those with learning difficulties or other with special needs, teach	Occupations in this minor group are classified into the following unit groups: 2351 Education methods specialists 2352 Special needs teachers 2353 Other language teachers 2354 Other music teachers 2355 Other arts teachers 2356 Information technolog
Education methods specialists	2351	1.58	Education methods specialists conduct research and develop or advise on teaching methods, courses and aids. They review and examine teachers' work, the functioning of educational institutions and the results achieved and recommend changes and improvement	Tasks include - (a) researching into current developments in curricula, teaching methods and other educational practices, and advising on necessary changes and possible improvements; (b) evaluating and advising on contents of courses and methods of exa	Examples of the occupations classified here: - Curriculum coordinator - Curriculum developer - Education methods specialist - Teaching aids specialist - School inspector	Some related occupations classified elsewhere: - Educational psychologist – 2634 - School counsellor – 2359 - Student advisor - 2359
	a		Desiging curriculum / lessons / activities	1.3	(a) researching into current developments in curricula, teaching methods and other educational practices, and advising on necessary changes and possible improvements
	b		Desiging curriculum / lessons / activities	1.3	(b) evaluating and advising on contents of courses and methods of examination
	c		Desk based research	1.3	(c) researching into audio-visual and other teaching aids and advising on, planning and organising their introduction in educational establishments
	d		Desiging curriculum / lessons / activities	1.3	(d) documenting subjects and courses developed, and evaluating new courses
	e		Providing professional development	2	(e) providing ongoing professional development, training and consultative services to teachers
	f		Providing professional development	2	(f) organizing and conducting workshops and conferences to train teachers in new programs and methods
	g		Desiging curriculum / lessons / activities	1.3	(g) developing the structure, content and objectives of new educational courses and programs
	h		Teacher practice supervision/assessment	2	(h) visiting schools periodically and conferring with administrative and teaching staff on questions relating to curricula, teaching methods, equipment and other matters
	i		Teacher practice supervision/assessment	2	(i) visiting classrooms to observe teaching techniques and to evaluate teachers performance, and scholastic results obtained
	j		Maintaining records	1.3	(j) preparing reports and making recommendations to educational authorities concerning possible changes and improvements in curricula, teaching methods, and other matters.
			average MET of all job specific tasks	1.58
Special needs teachers	2352	2.16	Special needs teachers teach physically or mentally handicapped children, young persons, or adults, or those with learning difficulties or other special needs. They promote the social, emotional, intellectual and physical development of their students.	Tasks include - (a) assessing students' abilities and limitations with regard to intellectual, physical, social and emotional impairments, exceptional intellectual gifts, or other specific problems; (b) designing or modifying curricula and preparing a	Examples of the occupations classified here: - Learning Disabilities Special Education Teacher - Learning support teacher - Remedial teacher - Teacher of gifted children - Teacher of the hearing impaired - Teacher of the sight impaired	Some related occupations classified elsewhere: - Vocational education teacher - 2320 - Secondary school teacher - 2330 - Primary school teacher - 2341
	a		Assessing student / employee development	2	(a) assessing students' abilities and limitations with regard to intellectual, physical, social and emotional impairments, exceptional intellectual gifts, or other specific problems
	b		Desiging curriculum / lessons / activities	1.3	(b) designing or modifying curricula and preparing and delivering programmes, lessons and activities adapted to students? abilities and needs
	c		Teaching kindergarten (3 - 6 yrs)	3	(c) giving instruction on an individual or group basis using special techniques or aids appropriate to students? needs
	d		Teaching kindergarten (3 - 6 yrs)	3	(d) employing special educational strategies and techniques during instruction to improve the development of sensory- and perceptual-motor skills, language, cognition, and memory
	e		Teaching kindergarten (3 - 6 yrs)	3	(e) establishing and enforcing rules for behaviour and policies and procedures to maintain order among students
	f		Teaching kindergarten (3 - 6 yrs)	3	(f) teaching academic subjects, and practical and self-help skills to students with hearing, sight and other impairments
	g		Tutoring student(s)	1.5	(g) stimulating and developing students? confidence interests, abilities, manual skills and coordination
	h		Consulting colleagues/customers	1.5	(h) conferring with other staff members to plan and schedule lessons for special needs students
	i		Maintaining records	1.3	(i) preparing and maintaining student data and other records and submitting reports
	j		Assessing student / employee development	2	(j) administering various forms of assessment and evaluating progress of each student
	k		Providing information to patients / animal owners / clients / colleagues / stakeholders	1.5	(k) conferring with students, parents, head teacher and other relevant professionals involved in the students? care to develop individual educational plans designed to promote students' development.
			average MET of all job specific tasks	2.16
Other language teachers	2353	1.65	Other language teachers teach non-native languages to adults and children who are learning a language for reasons of migration, to fulfil employment requirements or opportunities, to facilitate participation in educational programmes delivered in a forei	Tasks include - (a) assessing the level of ability and the extent of language difficulties of students, and establishing students' needs and learning goals; (b) planning, preparing and delivering lessons and workshops for groups and individuals with c	Examples of the occupations classified here: - Intensive language teacher - Migrant education teacher - Practical language teacher - Second language teacher	Some related occupations classified elsewhere: - University lecturer - 2310 - Vocational education teacher – 2320 - Secondary school teacher - 2330 - Primary school teacher - 2341
	a		Assessing student / employee development	2	(a) assessing the level of ability and the extent of language difficulties of students, and establishing students' needs and learning goals
	b		Delivering lectures	2	(b) planning, preparing and delivering lessons and workshops for groups and individuals with content and rate of progression adapted to students? abilities and needs
	c		Desiging curriculum / lessons / activities	1.3	(c) designing and producing teaching materials and adapting existing materials
	d		Assessing student / employee development	2	(d) assessing students' progress
	e		Delivering lectures	2	(e) assisting students in classroom settings where subjects are taught in a language other than the students? native language
	f		Desiging curriculum / lessons / activities	1.3	(f) providing assistance to other teachers by designing special teaching programs for students still learning the main language of instruction
	g		Marking papers / tests	1.3	(g) assigning and correcting work, and preparing and grading exams
	h		Maintaining records	1.3	(h) assessing, recording and reporting on students? progress.
			average MET of all job specific tasks	1.65
Other music teachers	2354	1.91	Other music teachers teach students in the practice, theory and performance of music outside the mainstream primary, secondary and higher education systems, but may provide private or small group tuition as an extra curricular activity in association wit	Tasks include - (a) assessing the students’ level of ability and determining needs and learning goals; (b) planning, preparing and delivering programs of study, lessons and workshops for individual students and groups; (c) preparing and presenting ma	Examples of the occupations classified here: - Guitar teacher (private tuition) - Piano teacher (private tuition) - Singing teacher (private tuition) - Violin teacher (private tuition)	Some related occupations classified elsewhere: - University lecturer - 2310 - Vocational education teacher – 2320 - Secondary school teacher - 2330 - Primary school teacher - 2341
	a		Assessing student / employee development	2	(a) assessing the students? level of ability and determining needs and learning goals
	b		Delivering lectures	2	(b) planning, preparing and delivering programs of study, lessons and workshops for individual students and groups
	c		Delivering lectures	2	(c) preparing and presenting material on the theory and interpretation of music
	d		Playing music	2.3	(d) instructing and demonstrating practical aspects of singing or of playing a particular instrument
	e		Delivering lectures	2	(e) teaching students to read and write musical notation
	f		Delivering lectures	2	(f) assigning exercises and teaching pieces of music relevant to students? level of ability, interests and talents
	g		Assessing student / employee development	2	(g) assessing students and offering advice, criticism and encouragement
	h		Desiging curriculum / lessons / activities	1.3	(h) revising curricula, course content, course materials and methods of instruction
	i		Delivering lectures	2	(i) preparing students for examinations, performances and assessments
	j		Management / coordinating from desk	1.5	(j) arranging visits and tours to musical performances
	k		Coordination at workplace & site (walking around / standing)	2.3	(k) organizing and assisting in auditions or performances of students' work.
			average MET of all job specific tasks	1.91
Other arts teachers	2355	1.91	Other arts teachers teach students in the practice, theory and performance of dance, drama, visual and other arts (excluding music) outside the mainstream primary, secondary and higher education systems, but may provide private or small group tuition as	Tasks include - (a) assessing the students’ level of ability and determining learning needs; (b) planning, preparing and delivering programs of study, lessons and workshops for individual students and groups; (c) preparing and presenting material on	Examples of the occupations classified here: - Dance teacher (private tuition) - Drama teacher (private tuition) - Painting teacher (private tuition) - Sculpture teacher (private tuition)	Some related occupations classified elsewhere: - University lecturer - 2310 - Vocational education teacher - 2320 - Secondary school teacher - 2330 - Primary school teacher - 2341 - Private music teacher - 2354
	a		Assessing student / employee development	2	(a) assessing the students? level of ability and determining learning needs
	b		Delivering lectures	2	(b) planning, preparing and delivering programs of study, lessons and workshops for individual students and groups
	c		Delivering lectures	2	(c) preparing and presenting material on the theory of the subject area being studied
	d		Delivering lectures	2	(d) instructing and demonstrating practical aspects of drama, dance, visual or other arts
	e		Delivering lectures	2	(e) assigning exercises and work relevant to students? level of ability, interests and talents
	f		Assessing student / employee development	2	(f) assessing students and offering advice, criticism and encouragement
	g		Desiging curriculum / lessons / activities	1.3	(g) revising curricula, course content, course materials and methods of instruction
	h		Delivering lectures	2	(h) preparing students for examinations, performance and assessments
	i		Management / coordinating from desk	1.5	(i) arranging visits and tours to exhibitions and performances
	j		Coordination at workplace & site (walking around / standing)	2.3	(j) organising and assisting in performances or exhibitions of students' work.
			average MET of all job specific tasks	1.91
Information technology trainers	2356	1.53333	Information technology trainers develop, schedule and conduct training programs and courses for computer and other information technology users outside the mainstream primary, secondary and higher education systems.	Tasks include - (a) identifying the information technology training needs and requirements of individual users and organizations; (b) preparing and developing instructional training material and aids such as handbooks, visual aids, online tutorials, d	Examples of the occupations classified here: - Computer trainer - Software trainer	- University lecturer - 2310 - Vocational education teacher - 2320 - Secondary school teacher - 2330 - Primary school teacher - 2341 - Staff development officer- 2424
	a		Assessing student / employee development	2	(a) identifying the information technology training needs and requirements of individual users and organizations
	b		Desiging curriculum / lessons / activities	1.3	(b) preparing and developing instructional training material and aids such as handbooks, visual aids, online tutorials, demonstration models, and supporting training reference documentation
	c		Desiging curriculum / lessons / activities	1.3	(c) designing, coordinating, scheduling and conducting training and development programs that can be delivered in the form of individual and group instruction, and facilitating workshops meetings, demonstrations and conferences
	d		Assessing student / employee development	2	(d) monitoring and performing ongoing evaluation and assessment of training quality and effectiveness, and reviewing and modifying training objectives, methods and course deliverables
	e		Obtaining information	1.3	(e) gathering, investigating and researching background materials to gain a full understanding of the subject matter and systems
	f		Computer work	1.3	(f) keeping up-to-date with new product version releases, advances in software, and general information technology trends, writing end user products and materials such as user training, tutorial and instruction manuals, online help, and operating and maintenance instructions.
			average MET of all job specific tasks	1.53333
Teaching professionals not elsewhere classified	2359	1.78	This unit group covers teaching professionals not classified elsewhere in Sub-major group 23, Teaching professionals. For instance, the group includes those who provide private tuition in subjects other than foreign languages and the arts, and those who	In such cases tasks performed would include - (a) assessing students’ level of ability and determining learning needs; (b) planning, preparing and delivering programs of study, lessons and workshops for individual students and groups; (c) preparing a	Examples of the occupations classified here: - Literacy tutor (private tuition) - Mathematics coach (private tuition) - School counsellor	Some related occupations classified elsewhere: University lecturer - 2310 Vocational education teacher - 2320 Secondary school teacher - 2330 Primary school teacher - 2341 Intensive language teacher - 2353 Migrant education teacher - 2353 Music teacher (p
	a		Assessing student / employee development	2	(a) assessing students? level of ability and determining learning needs
	b		Delivering lectures	2	(b) planning, preparing and delivering programs of study, lessons and workshops for individual students and groups
	c		Delivering lectures	2	(c) preparing and presenting material on the theory of the subject area being studied
	d		Delivering lectures	2	(d) instructing and demonstrating practical aspects of the subject area being studied
	e		Delivering lectures	2	(e) assigning exercises and work relevant to students? level of ability, interests and aptitude
	f		Assessing student / employee development	2	(f) assessing students and offering advice, criticism and encouragement
	g		Desiging curriculum / lessons / activities	1.3	(g) revising curricula, course content, course materials and methods of instruction (h) preparing students for examinations and assessments
	h		Advising colleagues, stakeholders or clients	1.5	(h) counselling students regarding educational issues such as course and program selection, class scheduling, school adjustment, truancy, study habits, and career planning
	i		Advising colleagues, stakeholders or clients	1.5	(i) counselling students to help them understand and overcome personal, social, or behavioral problems affecting their education
	j		Advising colleagues, stakeholders or clients	1.5	(j) preparing students for later educational experiences by encouraging them to explore learning opportunities and to persevere with challenging tasks.
			average MET of all job specific tasks	1.78
Finance professionals	241		Finance professionals plan, develop, organize, administer, invest, manage and conduct quantitative analyses of either financial accounting systems or funds for individuals, establishments and public or private institutions.	Tasks performed usually include: preparing and organizing financial statements for an organization; reviewing financial materials of an organization; providing financial advice to individuals and organizations; preparing analytic reports concerning segmen	Occupations in this minor group are classified into the following unit groups: 2411 Accountants 2412 Financial and investment advisers 2413 Financial analysts
Accountants	2411	1.375	Accountants plan, organize and administer accounting systems for individuals and establishments. Some occupations classified here examine and analyze the accounting and financial records of individuals and establishments to ensure accuracy and compliance	(a) advising on, planning and installing budgetary, accounts controlling and other accounting policies and systems; (b) preparing and certifying financial statements for presentation to management, shareholders and statutory or other bodies; (c) prepar	Examples of the occupations classified here: - Accountant - Auditor - Chartered accountant - Certified accountant - Financial controller - Management accountant - Tax accountant	Some related occupations classified elsewhere: - Finance manager - 1211 - Accounting assistant - 3313 - Bookkeeper - 3313
	a		Bookkeeping	1.3	(a) advising on, planning and installing budgetary, accounts controlling and other accounting policies and systems
	b		Preparing financial statements	1.5	(b) preparing and certifying financial statements for presentation to management, shareholders and statutory or other bodies
	c		Bookkeeping	1.3	(c) preparing tax returns, advising on taxation problems and contesting disputed claims before tax officials
	d		Analyzing market trends	1.3	(d) preparing or reporting on profit forecasts and budgets
	e		Researching, verifying and evaluating (financial, legal) status clients	1.5	(e) conducting financial investigations in such matters as suspected fraud, insolvency and bankruptcy
	f		Bookkeeping	1.3	(f) auditing accounts and bookkeeping records
	g		Advising (financial, legal)	1.5	(g) conducting investigations and advising management on financial aspects of productivity, stockholdings, sales, new products, etc.
	h		Obtaining information	1.3	(h) devising and controlling a system to determine unit cost of products and services.
			average MET of all job specific tasks	1.375
Financial and investment advisers	2412	1.4	Financial and investment advisers develop financial plans for individuals and organizations, and invest and manage funds on their behalf.	(a) building and maintaining a client base; (b) interviewing clients to determine financial status and objectives, risk tolerance and other information needed to develop financial plans and investment strategies; (c) setting financial objectives, and	Examples of the occupations classified here: - Estate planner - Financial planner
	a		Maintaining records	1.3	(a) building and maintaining a client base
	b		Informing, promoting, interviewing customers / suppliers/employees	1.5	(b) interviewing clients to determine financial status and objectives, risk tolerance and other information needed to develop financial plans and investment strategies
	c		Management / coordinating from desk	1.5	(c) setting financial objectives, and developing and implementing strategies for achieving the financial objectives
	d		Recording and transmitting (financial) orders	1.3	(d) arranging to buy and sell stocks and bonds for clients
	e		Analyzing market trends	1.3	(e) monitoring investment performance, and reviewing and revising investment plans based on modified needs and changes in markets
	f		Informing, promoting, interviewing customers / suppliers/employees	1.5	(f) recommending and arranging insurance cover for clients.
			average MET of all job specific tasks	1.4
Financial analysts	2413	1.44444	Financial analysts conduct quantitative analyses of information affecting investment programs of public or private institutions.	(a) analyzing financial information to produce forecasts of business, industry, and economic conditions for use in making investment decisions; (b) maintaining knowledge and staying abreast of developments in the fields of industrial technology, busine	Examples of the occupations classified here: - Bond analyst - Investment consultant - Securities consultant
	a		Analyzing market trends	1.3	(a) analyzing financial information to produce forecasts of business, industry, and economic conditions for use in making investment decisions
	b		Obtaining information	1.3	(b) maintaining knowledge and staying abreast of developments in the fields of industrial technology, business, finance, and economic theory
	c		Analyzing market trends	1.3	(c) interpreting data affecting investment programs, such as price, yield, stability, future trends in investment risks, and economic influences
	d		Analyzing market trends	1.3	(d) monitoring economic, industrial, and corporate developments through analysis of information obtained from financial publications and services, investment banking firms, government agencies, trade publications, company sources, and personal interviews
	e		Advising (financial, legal)	1.5	(e) recommending investments and investment timing to companies, investment firm staff, or the investing public
	f		Making calculations	1.3	(f) determining the prices at which securities should be syndicated and offered to the public
	g		Management / coordinating from desk	1.5	(g) preparing plans of action for investment based on financial analyses.
	h		Researching, verifying and evaluating (financial, legal) status clients	1.5	(h) evaluating and comparing the relative quality of various securities in a given industry
	i		Delivering lectures	2	(i) presenting oral and written reports on general economic trends, individual corporations, and entire industries.
			average MET of all job specific tasks	1.44444
Administration professionals	242		Administration professionals apply various concepts and theories related to improving the effectiveness of organizations and the individuals within the organization.	Tasks performed usually include: evaluating the structure of organizations and suggesting areas of improvement; ensuring that the operational activities of an organization are consistent with the policy objectives of the organization; recruiting, trainin	Occupations in this minor group are classified into the following unit groups: 2421 Management and organization analysts 2422 Policy administration professionals 2423 Personnel and careers professionals 2424 Training and staff development professiona
Management and organization analysts	2421	1.5	Management and organization analysts assist organizations to achieve greater efficiency and solve organizational problems. They study organizational structures, methods, systems and procedures.	(a) assisting and encouraging the development of objectives, strategies and plans aimed at achieving customer satisfaction and the efficient use of organizations’ resources; (b) analyzing and evaluating current systems and structures; (c) discussing	Examples of the occupations classified here: - Organization and methods analyst - Business consultant - Management consultant	Some related occupations classified elsewhere: ICT Business Analysts - 2511
	a		Planning, developing, implementing and reviewing programs / policies	1.5	(a) assisting and encouraging the development of objectives, strategies and plans aimed at achieving customer satisfaction and the efficient use of organizations? resources
	b		Planning, developing, implementing and reviewing programs / policies	1.5	(b) analyzing and evaluating current systems and structures
	c		Consulting colleagues/customers	1.5	(c) discussing current systems with staff and observing systems at all levels of organization
	d		Planning, developing, implementing and reviewing programs / policies	1.5	(d) directing clients towards more efficient organization and developing solutions to organizational problems
	e		Planning, developing, implementing and reviewing programs / policies	1.5	(e) undertaking and reviewing work studies by analyzing existing and proposed methods and procedures such as administrative and clerical procedures
	f		Planning, developing, implementing and reviewing programs / policies	1.5	(f) recording and analyzing organizations? work flow charts, records, reports, manuals and job descriptions
	g		Planning, developing, implementing and reviewing programs / policies	1.5	(g) preparing and recommending proposals to revise methods and procedures, alter work flows, redefine job functions and resolve organizational problems
	h		Planning, developing, implementing and reviewing programs / policies	1.5	(h) assisting in implementing approved recommendations, issuing revised instructions and procedure manuals, and drafting other documentation
	i		Planning, developing, implementing and reviewing programs / policies	1.5	(i) reviewing operating procedures and advising of departures from procedures and standards
			average MET of all job specific tasks	1.5
Policy administration professionals	2422	1.47778	Policy administration professionals develop and analyze policies guiding the design, implementation and modification of government and commercial operations and programs.	(a) liaising and consulting with program administrators and other interested parties to identify policy needs; (b) reviewing existing policies and legislation to identify anomalies and out-of-date provisions; (c) researching social, economic and ind	Examples of the occupations classified here: - Policy analyst - Intelligence officer
	a		Planning, developing, implementing and reviewing programs / policies	1.5	(a) assisting and encouraging the development of objectives, strategies and plans aimed at achieving customer satisfaction and the efficient use of organizations? resources
	b		Planning, developing, implementing and reviewing programs / policies	1.5	(b) analyzing and evaluating current systems and structures
	c		Planning, developing, implementing and reviewing programs / policies	1.5	(c) discussing current systems with staff and observing systems at all levels of organization
	d		Informing, promoting, interviewing customers / suppliers/employees	1.5	(d) directing clients towards more efficient organization and developing solutions to organizational problems
	e		Desk based research	1.3	(e) undertaking and reviewing work studies by analyzing existing and proposed methods and procedures such as administrative and clerical procedures
	f		Analysing documents and computer files	1.5	(f) recording and analyzing organizations? work flow charts, records, reports, manuals and job descriptions
	g		Planning, developing, implementing and reviewing programs / policies	1.5	(g) preparing and recommending proposals to revise methods and procedures, alter work flows, redefine job functions and resolve organizational problems
	h		Planning, developing, implementing and reviewing programs / policies	1.5	(h) assisting in implementing approved recommendations, issuing revised instructions and procedure manuals, and drafting other documentation
	i		Planning, developing, implementing and reviewing programs / policies	1.5	(i) reviewing operating procedures and advising of departures from procedures and standards
			average MET of all job specific tasks	1.47778
Personnel and careers professionals	2423	1.5	Personnel and careers professionals provide professional business services related to personnel policies such as employee recruitment or development, occupational analyzes and vocational guidance.	(a) advising on and performing personnel functions relating to employee recruitment, placement, training, promotion, compensation, and employee-management relations or other areas of personnel policy; (b) studying and analyzing jobs performed in an est	Examples of the occupations classified here: - Careers adviser, - Job analyst - Occupational analyst - Vocational guidance counsellor - Human resource expert - Outplacement expert
	a		Recruiting, interviewing and selecting employees / applicants	1.5	(a) advising on and performing personnel functions relating to employee recruitment, placement, training, promotion, compensation, and employee-management relations or other areas of personnel policy
	b		Informing, promoting, interviewing customers / suppliers/employees	1.5	(b) studying and analyzing jobs performed in an establishment by various means, including interviews with workers, supervisors and management, and writing detailed position, job or occupation descriptions from information obtained
	c		Preparing occupational information or working on occupational classification systems	1.5	(c) preparing occupational information or working on occupational classification systems
	d		Advising colleagues, stakeholders or clients	1.5	(d) advising and working on the foregoing and other aspects of job and occupation analyzes in such fields as personnel administration, workforce research and planning, training, or occupational information and vocational guidance
	e		Informing, promoting, interviewing customers / suppliers/employees	1.5	(e) studying and advising individuals on employment opportunities, career choices and further education or training that may be desirable.
			average MET of all job specific tasks	1.5
Training and staff development professionals	2424	1.4	Training and staff development professionals plan, develop, implement and evaluate training and development programs to ensure management and staff acquire the skills and develop the competencies required by organizations to meet organizational objectives	Tasks include - (a) identifying training needs and requirements of individuals and organizations; (b) setting human resource development objectives and evaluating learning outcomes; (c) preparing and developing instructional training material and a	Examples of the occupations classified here: - Training officer - Workforce development specialist
	a		Obtaining information	1.3	(a) identifying training needs and requirements of individuals and organizations
	b		Planning, developing, implementing and reviewing programs / policies	1.5	(b) setting human resource development objectives and evaluating learning outcomes
	c		Desiging curriculum / lessons / activities	1.3	(c) preparing and developing instructional training material and aids such as handbooks, visual aids, online tutorials, demonstration models, and supporting training reference documentation
	d		Desiging curriculum / lessons / activities	1.3	(c) designing, coordinating, scheduling and conducting training and development programs that can be delivered in the form of individual and group instruction, and facilitating workshops, meetings, demonstrations and conferences
	e		Liaising with stakeholders	1.5	(e) liaising with external training providers to arrange delivery of specific training and development programs
	f		Informing, promoting, interviewing customers / suppliers/employees	1.5	(f) promoting internal and external training and development, and evaluating these promotional activities
	g		Planning, developing, implementing and reviewing programs / policies	1.5	(g) monitoring and performing ongoing evaluation and assessment of internal and external training quality and effectiveness, and reviewing and modifying training objectives, methods and course deliverables
	h		Obtaining information	1.3	(h) gathering, investigating and researching background materials to gain an understanding of various subject matters and systems.
			average MET of all job specific tasks	1.4
Sales, marketing and public relations professionals	243		Sales, marketing and public relations professionals plan, develop, coordinate and implement programs of information dissemination to promote organizations, goods and services, and represent companies in selling a range of technical, industrial, medical,	Tasks performed usually include: commissioning and undertaking market research, analyzing the findings, and planning advertising marketing and public relations activities; supporting business growth and development through the preparation and execution o	Occupations in this minor group are classified into the following unit groups: 2431 Advertising and marketing professionals 2432 Public relations professionals 2433 Technical and medical sales professionals (excluding ICT) 2434 Information and commu
Advertising and marketing professionals	2431	1.41111	Advertising and marketing professionals develop and coordinate advertising strategies and campaigns, determine the market for new goods and services, and identify and develop market opportunities for new and existing goods and services.	Tasks include - (a) planning, developing and organizing advertising policies and campaigns to support sales objectives; (b) advising managers and clients on strategies and campaigns to reach target markets, creating consumer awareness and effectively	Examples of the occupations classified here: - Advertising specialist - Market research analyst - Marketing specialist
	a		Planning, developing, implementing and reviewing programs / policies	1.5	(a) planning, developing and organizing advertising policies and campaigns to support sales objectives
	b		Advising colleagues, stakeholders or clients	1.5	(b) advising managers and clients on strategies and campaigns to reach target markets, creating consumer awareness and effectively promoting the attributes of goods and services
	c		Management / coordinating from desk	1.5	(c) writing advertising copy and media scripts, and arranging television and film production and media placement
	d		Analyzing market trends	1.3	(d) analyzing data regarding consumer patterns and preferences
	e		Analyzing market trends	1.3	(e) interpreting and predicting current and future consumer trends
	f		Analyzing market trends	1.3	(f) researching potential demand and market characteristics for new goods and services and collecting and analyzing data and other statistical information
	g		Planning, developing, implementing and reviewing programs / policies	1.5	(g) supporting business growth and development through the preparation and execution of marketing objectives, policies and programs
	h		Analyzing market trends	1.3	(h) commissioning and undertaking market research to identify market opportunities for new and existing goods and services
	i		Advising colleagues, stakeholders or clients	1.5	(i) advising on all elements of marketing such as product mix, pricing, advertising and sales promotion, selling, and distribution channels.
			average MET of all job specific tasks	1.41111
Public relations professionals	2432	1.6	Public relations professionals plan, develop, implement and evaluate information and communication strategies that create an understanding and a favourable view of businesses and other organizations, their goods and services, and their role in the commu	Tasks include - (a) planning and organizing publicity campaigns and communication strategies; (b) advising executives on the public relations implications of their policies, programs and practices preparing and controlling the issue of news and press	Examples of the occupations classified here: - Public relations officer
	a		Planning, developing, implementing and reviewing programs / policies	1.5	(a) planning and organizing publicity campaigns and communication strategies
	b		Advising colleagues, stakeholders or clients	1.5	(b) advising executives on the public relations implications of their policies, programs and practices preparing and controlling the issue of news and press releases
	c		Directing / participating in research	1.5	(c) undertaking and commissioning public opinion research, analyzing the findings and planning public relations and promotional campaigns
	d		Management / coordinating from desk	1.5	(d) organizing special events, seminars, entertainment, competitions and social functions to promote goodwill and favourable publicity
	e		Representing organizations/firms - sales	2	(e) representing organizations and arranging interviews with publicity media
	f		Attending business social and other functions	2	(f) attending business, social and other functions to promote the organization
	g		Obtaining information	1.3	(g) commissioning and obtaining photographs and other illustrative material
	h		Selecting, appraising and revising material (texts, photos, etc., sitting)	1.5	(h) selecting, appraising and revising material submitted by publicity writers, photographers, illustrators and others to create favourable publicity.
			average MET of all job specific tasks	1.6
Technical and medical sales professionals (excluding ICT)	2433	1.44167	Technical and medical sales professionals (excluding ICT) represent companies in selling a range of industrial, medical and pharmaceutical goods and services to industrial, business, professional and other establishments.	Tasks include - (a) compiling lists of prospective client businesses using directories and other sources; (b) acquiring and updating knowledge of employers’ and competitors’ goods and services, and market conditions; (c) visiting regular and prosp	Examples of the occupations classified here: - Sales representative (industrial products) - Sales representative (medical and pharmaceutical products) - Technical sales representative	Some related occupations classified elsewhere: Commercial sales representative - 3322 Information and communications technology sales representative - 2434
	a		Obtaining information	1.3	(a) compiling lists of prospective client businesses using directories and other sources
	b		Obtaining information	1.3	(b) acquiring and updating knowledge of employers? and competitors? goods and services, and market conditions
	c		Representing organizations/firms - sales	2	(c) visiting regular and prospective client businesses to establish and act on selling opportunities
	d		Informing, promoting, interviewing customers / suppliers/employees	1.5	(d) assessing clients' needs and resources and recommending appropriate goods or services
	e		Advising colleagues, stakeholders or clients	1.5	(e) providing input to product design where goods or services must be tailored to suit clients? needs
	f		Official communication - written reporting	1.3	(f) developing reports and proposals as part of sales presentation to demonstrate benefits from use of good or service
	g		Making calculations	1.3	(g) estimating costs of installing and maintaining equipment or service
	h		Analyzing market trends	1.3	(h) monitoring customers? changing needs and competitor activity, and reporting these developments to sales management
	i		Submitting or approving loan applications	1.5	(i) quoting and negotiating prices and credit terms, and preparing and administering sales contracts
	j		Management / coordinating from desk	1.5	(j) arranging delivery of goods, installation of equipment and the provision of services
	k		Official communication - written reporting	1.3	(k) reporting to sales management on sales made and the marketability of goods and services
	l		Informing, promoting, interviewing customers / suppliers/employees	1.5	(l) consulting with clients after sale to ensure satisfaction resolve any problems and provide ongoing support.
			average MET of all job specific tasks	1.44167
Information and communications technology sales professionals	2434	1.51429	Information and communications technology (ICT) sales professionals sell, at the wholesale level, a range of computer hardware, software and other information and communications technology goods and services including installations and provide specialized	Tasks include - (a) soliciting orders and selling goods to retail, industrial, wholesale and other establishments; (b) selling technical equipment, supplies and related services to business establishments or individuals; (c) discussing the needs of n		Some related occupations classified elsewhere: Shop sales assistant - 5223
	a		Inviting tenders	1.5	(a) soliciting orders and selling goods to retail, industrial, wholesale and other establishments
	b		Representing organizations/firms - sales	2	(b) selling technical equipment, supplies and related services to business establishments or individuals
	c		Informing, promoting, interviewing customers / suppliers/employees	1.5	(c) discussing the needs of new and existing customers and providing specialised information about how particular equipment, supplies and services meet those needs
	d		Negotiating contracts / settlements with stakeholders	1.5	(d) quoting and negotiating prices and credit terms, and completing contracts and recording orders
	e		Maintaining records	1.3	(e) updating customer records and preparing sales reports
	f		Management / coordinating from desk	1.5	(f) arranging delivery of goods, installation of equipment and the provision of services
	g		Official communication - written reporting	1.3	(g) reporting customers' reactions and requirements to manufacturers
			average MET of all job specific tasks	1.51429
Information and communications technology professionals	25		Information and communications technology professionals conduct research, plan, design, write, test, provide advice and improve information technology systems, hardware, software and related concepts for specific applications; develop associated documenta	Tasks performed usually include: researching information technology use in business functions; identifying areas for improvement and researching the theoretical aspects and operational methods for the use of computers; evaluating, planning and designing h	Occupations in this sub-major group are classified into the following minor groups: 251 Software and applications developers and analysts 252 Database and network professionals
Software and applications developers and analysts	251		Software and applications developers and analysts conduct research, plan, design, write, test, provide advice on and improve information technology systems, such as hardware, software and other applications to meet specific requirements.	Tasks performed usually include: researching information technology use in business functions and identifying areas in which improvements could be made to maximise effectiveness and efficiency; conducting research into the theoretical aspects of and oper	Occupations in this minor group are classified into the following unit groups: 2511 Systems analysts 2512 Software developers 2513 Web and multimedia developers 2514 Applications programmers 2519 Software and applications developers and analysts no
Systems analysts	2511	1.5	Systems analysts conduct research, analyze and evaluate client information technology requirements, procedures or problems, and develop and implement proposals, recommendations, and plans to improve current or future information systems.	Tasks include - (a) consulting with users to formulate and document requirements and with management to ensure agreement on systems principles; (b) identifying and analyzing business processes, procedures and work practices; (c) identifying and evalua	Examples of the occupations classified here: - Business analyst (IT) - Communications analyst (computers) - Systems consultant - Systems designer (IT) - Computer scientist	Some related occupations classified elsewhere: - Communications analyst (computers) - 2523 - Network analyst - 2523 - Systems administrator - 2522
	a		Consulting colleagues/customers	1.5	(a) consulting with users to formulate and document requirements and with management to ensure agreement on systems principles
	b		Planning, developing, implementing and reviewing programs / policies	1.5	(b) identifying and analyzing business processes, procedures and work practices
	c		Planning, developing, implementing and reviewing programs / policies	1.5	(c) identifying and evaluating inefficiencies and recommending optimal business practices, and system functionality and behaviour
	d		Planning, developing, implementing and reviewing programs / policies	1.5	(d) taking responsibility for deploying functional solutions, such as creating, adopting and implementing system test plans
	e		Planning, developing, implementing and reviewing programs / policies	1.5	(e) developing functional specifications for use by systems developers
	f		Planning, developing, implementing and reviewing programs / policies	1.5	(f) expanding or modifying systems to improve work flow or serve new purposes
	g		Management / coordinating from desk	1.5	(g) coordinating and linking the computer systems within an organization to increase compatibility.
			average MET of all job specific tasks	1.5
Software developers	2512	1.5375	Software developers research, analyze and evaluate requirements for existing or new software applications and operating systems, and design, develop, test and maintain software solutions to meet these requirements.	Tasks include - (a) researching, analyzing and evaluating requirements for software applications and operating systems; (b) researching, designing, and developing computer software systems; (c) consulting with engineering staff to evaluate interface b	Examples of the occupations classified here: - Programmer analyst - Software designer - Software developer - Software engineer	Some related occupations classified elsewhere: - Applications programmer - 2514
	a		Directing / participating in research	1.5	(a) researching, analyzing and evaluating requirements for software applications and operating systems
	b		Directing / participating in research	1.5	(b) researching, designing, and developing computer software systems
	c		Consulting colleagues/customers	1.5	(c) consulting with engineering staff to evaluate interface between hardware and software
	d		Planning, developing, implementing and reviewing programs / policies	1.5	(d) developing and directing software testing and validation procedures
	e		Computer work	1.3	(e) modifying existing software to correct errors, to adapt it to new hardware or to upgrade interfaces and improve performance
	f		Supervising (student/staff/colleagues)	2	(f) directing software programming and development of documentation
	g		Management / coordinating from desk	1.5	(g) assessing, developing, upgrading and documenting maintenance procedures for operating systems, communications environments and applications software
	h		Consulting colleagues/customers	1.5	(h) consulting with customers concerning maintenance of software system.
			average MET of all job specific tasks	1.5375
Web and multimedia developers	2513	1.5	Web and multimedia development professionals combine design and technical knowledge to research, analyze, evaluate, design, programme and modify websites, and applications that draw together text, graphics, animations, imaging, audio and video displays, a	Tasks include - (a) analyzing, designing and developing Internet sites applying a mixture of artistry and creativity with software programming and scripting languages and interfacing with operating environments; (b) designing and developing digital an	Examples of the occupations classified here: - Animation programmer - Computer games programmer - Internet developer - Multimedia programmer - Website architect - Website developer	Some related occupations classified elsewhere: - Website designer - 2166 - Webmaster - 3514 - Website administrator - 3514 - Website technician- 3514
	a		Designing and preparing blueprints / sketches / machine layouts	1.5	(a) analyzing, designing and developing Internet sites applying a mixture of artistry and creativity with software programming and scripting languages and interfacing with operating environments
	b		Designing websites	1.5	(b) designing and developing digital animations, imaging, presentations, games, audio and video clips, and Internet applications using multimedia software, tools and utilities, interactive graphics and programming languages
	c		Informing, promoting, interviewing customers / suppliers/employees	1.5	(c) communicating with network specialists regarding web-related issues, such as security and hosting web sites, to control and enforce Internet and web server security, space allocation, user access, business continuity, web site backup and disaster recovery planning
	d		Coding	1.5	(d) designing, developing and integrating computer code with other specialised inputs, such as image files, audio files and scripting languages, to produce, maintain and support web sites
	e		Analysing documents and computer files	1.5	(e) assisting in analyzing, specifying and developing Internet strategies, web-based methodologies and development plans.
			average MET of all job specific tasks	1.5
Applications programmers	2514	1.46	Applications programmers write and maintain programmable code outlined in technical instructions and specifications for software applications and operating systems.	Tasks include - (a) writing and maintaining program code outlined in instructions and specifications in accordance with quality accredited standards; (b) revising, repairing or expanding existing programs to increase operating efficiency or adapt to new	Examples of the occupations classified here: - Applications programmer	Some related occupations classified elsewhere: - Multimedia programmer - 2513 - Programmer analyst - 2512 - Software developer - 2512
	a		Coding	1.5	(a) writing and maintaining program code outlined in instructions and specifications in accordance with quality accredited standards
	b		Coding	1.5	(b) revising, repairing or expanding existing programs to increase operating efficiency or adapt to new requirements
	c		Directing / participating in research	1.5	(c) conducting trial runs of programs and software applications to confirm that they will produce the desired information
	d		Preparing (scientific) report	1.3	(d) compiling and writing documentation of program development
	e		Management / coordinating from desk	1.5	(e) identifying and communicating technical problems, processes and solutions.
			average MET of all job specific tasks	1.46
Software and applications developers and analysts not elsewhere classified	2519	1.42	This unit group covers software and applications developers and analysts not classified elsewhere in minor group 251, Software and applications developers and analysts. For instance the group includes those professionals specialising in quality assurance	Tasks include - (a) developing and documenting software testing plans; (b) installing software and hardware and configuring operating system software in preparation for testing; (c) verifying that programmes function according to user requirements a	Examples of the occupations classified here: - Quality assurance analyst (computers) - Software tester - Systems tester
	a		Planning, developing, implementing and reviewing programs / policies	1.5	(a) developing and documenting software testing plans
	b		Computer work	1.3	(b) installing software and hardware and configuring operating system software in preparation for testing
	c		Computer work	1.3	(c) verifying that programmes function according to user requirements and established guidelines
	d		Directing / participating in research	1.5	(d) executing, analyzing and documenting results of software application tests and information and telecommunication systems tests
	e		Planning, developing, implementing and reviewing programs / policies	1.5	(e) developing and implementing software and information system testing policies, procedures and scripts.
			average MET of all job specific tasks	1.42
Database and network professionals	252		Database and network professionals design, develop, control, maintain and support the optimal performance and security of information technology systems and infrastructure, including databases, hardware and software, networks and operating systems.	Tasks performed usually include: designing and developing database architecture, data structures, dictionaries and naming conventions for information systems projects; designing, constructing, modifying, integrating, implementing and testing database man	Occupations in this minor group are classified into the following unit groups: 2521 Database designers and administrators 2522 Systems administrators 2523 Computer network professionals 2529 Database and network professionals not elsewhere classified
Database designers and administrators	2521	1.46667	Database designers and administrators design, develop, control, maintain and support the optimal performance and security of databases.	Tasks include - (a) designing and developing database architecture, data structures, tables, dictionaries and naming conventions for information systems projects; (b) designing, constructing, modifying, integrating, implementing and testing database ma	Examples of the occupations classified here: - Data administrator - Database administrator - Database analyst - Database architect	Some related occupations classified elsewhere: - Systems administrator (computers) - 2522 - Network administrator - 2522 - Website administrator - 3514 - Webmaster - 3514
	a		Coding	1.5	(a) designing and developing database architecture, data structures, tables, dictionaries and naming conventions for information systems projects
	b		Software testing	1.3	(b) designing, constructing, modifying, integrating, implementing and testing database management systems
	c		Directing / participating in research	1.5	(c) conducting research and providing advice on the selection, application and implementation of database management tools
	d		Planning, developing, implementing and reviewing programs / policies	1.5	(d) developing and implementing data administration policy, documentation, standards and models
	e		Planning, developing, implementing and reviewing programs / policies	1.5	(e) developing policies and procedures for database access and usage and for the backup and recovery of data
	f		Coding	1.5	(f) performing the operational establishment and preventive maintenance of backups, recovery procedures, and enforcing security and integrity controls.
			average MET of all job specific tasks	1.46667
Systems administrators	2522	1.72	Systems administrators develop, control, maintain and support the optimal performance and security of information technology systems	Tasks include - (a) maintaining and administering computer networks and related computing environments including computer hardware, systems software, applications software and all configurations; (b) recommending changes to improve systems and network	Examples of the occupations classified here: - Systems administrator - Network administrator	Some related occupations classified elsewhere: - Database administrator - 2521 - Network analyst - 2523 - Website administrator - 3514 - Website technician - 3514 - Webmaster - 3514
	a		Coordination at workplace & site (walking around / standing)	2.3	(a) maintaining and administering computer networks and related computing environments including computer hardware, systems software, applications software and all configurations
	b		Advising colleagues, stakeholders or clients	1.5	(b) recommending changes to improve systems and network configurations, and determining hardware or software requirements related to such changes
	c		Technical assistance / problem solving	1.8	(c) diagnosing hardware and software problems
	d		Coding	1.5	(d) performing data backups and disaster recovery operations
	e		Management / coordinating from desk	1.5	(e) operating master consoles to monitor the performance of computer systems and networks, and to coordinate computer network access and use.
			average MET of all job specific tasks	1.72
Computer network professionals	2523	1.58571	Computer network professionals research, analyze and recommend strategies for network architecture and development, implement, manage, maintain and configure network hardware and software, and monitor, troubleshoot and optimise performance.	Tasks include - (a) analyzing, developing, interpreting and evaluating complex system design and architecture specifications, data models and diagrams in the development, configuration and integration of computer systems; (b) researching, analyzing, ev	- Communications analyst (computers) - Network analyst	Some related occupations classified elsewhere: - Systems analyst - 2511 - Network administrator - 2522
	a		Directing / participating in research	1.5	(a) analyzing, developing, interpreting and evaluating complex system design and architecture specifications, data models and diagrams in the development, configuration and integration of computer systems
	b		Directing / participating in research	1.5	(b) researching, analyzing, evaluating and monitoring network infrastructure to ensure networks are configured to operate at optimal performance
	c		Advising colleagues, stakeholders or clients	1.5	(c) assessing and recommending improvements to network operations and integrated hardware, software, communications and operating systems
	d		Technical assistance / problem solving	1.8	(d) providing specialist skills in supporting and troubleshooting network problems and emergencies
	e		Technical assistance / problem solving	1.8	(e) installing, configuring, testing, maintaining and administering new and upgraded networks, software database applications, servers and workstations
	f		Planning, developing, implementing and reviewing programs / policies	1.5	(f) preparing and maintaining procedures and documentation for network inventory, and recording diagnosis and resolution of network faults, enhancements and modifications to networks, and maintenance instructions
	g		Management / coordinating from desk	1.5	(g) monitoring network traffic, and activity, capacity and usage to ensure continued integrity and optimal network performance.
			average MET of all job specific tasks	1.58571
Database and network professionals not elsewhere classified	2529	1.5125	This unit group covers database and network professionals elsewhere in Minor group 252, Database and network professionals. For instance, the group includes information and communications technology security specialists.	Tasks include - (a) developing plans to safeguard computer files against accidental or unauthorized modification, destruction, or disclosure and to meet emergency data processing needs; (b) training users and promoting security awareness to ensure syst	Examples of the occupations classified here: - Digital forensic specialist - Security specialist (ICT)
	a		Planning, developing, implementing and reviewing programs / policies	1.5	(a) developing plans to safeguard computer files against accidental or unauthorized modification, destruction, or disclosure and to meet emergency data processing needs
	b		Receiving / giving on-the-job training	2	(b) training users and promoting security awareness to ensure system security and to improve server and network efficiency
	c		Advising colleagues, stakeholders or clients	1.5	(c) conferring with users to discuss issues such as computer data access needs, security violations, and programming changes
	d		Computer work	1.3	(d) monitoring current reports of computer viruses to determine when to update virus protection systems
	e		Coding	1.5	(e) modifying computer security files to incorporate new software, correct errors, or change individual access status
	f		Coding	1.5	(f) monitoring use of data files and regulate access to safeguard information in computer files
	g		Software testing	1.3	(g) performing risk assessments and executing tests of data processing system to ensure functioning of data processing activities and security measures
	h		Coding	1.5	(h) encrypting data transmissions and erecting firewalls to conceal confidential information as it is being transmitted and to keep out tainted digital transfers.
			average MET of all job specific tasks	1.5125
Legal, social and cultural professionals	26		Legal, social and cultural professionals conduct research, improve or develop concepts, theories and operational methods, or apply knowledge relating to the law, storage and retrieval of information and artefacts, psychology, social welfare, politics, e	Tasks performed by workers in this sub-major group usually include: conducting research on legal problems; drafting laws and regulations; advising clients on legal cases; pleading and conducting cases in a court of law; presiding over judicial proceedings	Occupations in this sub-major group are classified into the following minor groups: 261 Legal professionals 262 Librarians, archivists and curators 263 Social and religious professionals 264 Authors, journalists and linguists 265 Creative and performing
Legal professionals	261		Legal professionals conduct research on legal problems, advise clients on legal aspects of problems, plead cases or conduct prosecutions in courts of law, preside over judicial proceedings in courts of law, and draft laws and regulations	Tasks performed usually include: giving clients legal advice, undertaking legal business on clients’ behalf, and conducting litigation when necessary, or presiding over judicial proceedings- and pronouncing judgement in courts of law. Supervision of other	Occupations in this minor group are classified into the following unit groups: 2611 Lawyers 2612 Judges 2619 Legal professionals not elsewhere classified
Lawyers	2611	1.63	Lawyers give clients legal advice on a wide variety of subjects, draw up legal documents, represent clients before administrative boards or tribunals and plead cases or conduct prosecutions in courts of justice, or instruct barristers to plead in higher	Tasks include - (a) giving clients legal advice on a wide variety of subjects and undertaking legal business on clients’ behalf; (b) researching legal principles, statutes and previous court decisions related to specific cases; (c) gathering evidence	Examples of the occupations classified here: - Attorney - Barrister - Lawyer - Prosecutor - Solicitor	Some related occupations classified elsewhere: - Notary - 2619 - Conveyancing clerk - 3411 - Law clerk - 3411
	a		Advising (financial, legal)	1.5	(a) giving clients legal advice on a wide variety of subjects and undertaking legal business on clients? behalf
	b		Directing / participating in research	1.5	(b) researching legal principles, statutes and previous court decisions related to specific cases
	c		Analysing evidence	2.3	(c) gathering evidence to formulate a defence or to initiate legal actions, by such means as interviewing clients and witnesses to ascertain the facts of a case
	d		Analysing documents and computer files	1.5	(d) evaluate findings and develop strategies and arguments in preparation for presentation of cases
	e		Testifying in court / pleading / presiding in court	1.8	(e) pleading clients? cases before courts of law, tribunals and administrative boards or instructing barristers to plead in higher courts of justice
	f		Testifying in court / pleading / presiding in court	1.8	(f) accepting briefs and pleading in the higher court
	h		Testifying in court / pleading / presiding in court	1.8	(g) acting as prosecutor on behalf of the Government
	i		Negotiating contracts / settlements with stakeholders	1.5	(h) negotiating settlements in matters which involve legal disputes
	j		Official communication - written reporting	1.3	(i) drafting legislation and preparing government regulations based on existing laws
	k		Signing, checking, opening and drafting documents and formalities	1.3	(j) drawing up legal documents such as contracts, real estate transactions and wills and preparing statements of legal opinions.
			average MET of all job specific tasks	1.63
Judges	2612	1.58571	Judges preside over civil and criminal proceedings in courts of law.	Tasks include - (a) presiding over trials and hearings; (b) interpreting and enforcing rules of procedure and making rulings regarding the admissibility of evidence; (c) determining the rights and obligations of the parties involved, and, in cases tri	Examples of the occupations classified here: - Chief justice - Judge - Magistrate	Some related occupations classified elsewhere: - Court clerk - 3411 - Justice of the Peace - 3411
	a		Testifying in court / pleading / presiding in court	1.8	(a) presiding over trials and hearings
	b		Analysing documents and computer files	1.5	(b) interpreting and enforcing rules of procedure and making rulings regarding the admissibility of evidence
	c		Analysing documents and computer files	1.5	(c) determining the rights and obligations of the parties involved, and, in cases tried by jury
	d		Advising colleagues, stakeholders or clients	1.5	(d) instructing the jury on points of law that are applicable to the case
	e		Analysing documents and computer files	1.5	(e) weighing and considering evidence in non-jury trials and deciding legal guilt or innocence or degree of liability of the accused or defendant
	f		Testifying in court / pleading / presiding in court	1.8	(f) passing sentence on persons convicted in criminal cases, determining damages or other appropriate remedy in civil cases and issuing court orders
	h		Analysing documents and computer files	1.5	(g) researching legal issues and writing opinions on the issues.
			average MET of all job specific tasks	1.58571
Legal professionals not elsewhere classified	2619	1.65	This unit group covers legal professionals not classified elsewhere in Minor group 261, Legal professionals. For instance, the group includes those who perform legal functions other than pleading or prosecuting cases or presiding over judicial proceedi	In such cases tasks would include: (a) giving advice on legal aspects of various personal, business and administrative problems; (b) drawing up legal documents and contracts; (c) arranging property transfers; (d) determining, by inquest, the causes o	Examples of the occupations classified here: - Coroner - Jurist (except lawyer or judge) - Notary
	a		Advising colleagues, stakeholders or clients	1.5	(a) giving advice on legal aspects of various personal, business and administrative problems
	b		Signing, checking, opening and drafting documents and formalities	1.3	(b) drawing up legal documents and contracts
	c		Management / coordinating from desk	1.5	(c) arranging property transfers
	d		Analysing evidence	2.3	(d) determining, by inquest, the causes of any death not obviously due to natural causes.
			average MET of all job specific tasks	1.65
Librarians, archivists and curators	262		Librarians, archivists and curators develop and maintain the collections of archives, libraries, museums, art galleries, and similar establishments.	Tasks performed usually include: appraising or developing and organizing the contents of archives and artefacts of historical, cultural and artistic interest, and ensuring their safe-keeping and preservation; organizing the collections of and exhibitions	Occupations in this minor group are classified into the following unit groups: 2621 Archivists and curators 2622 Librarians and related information professionals
Archivists and curators	2621	1.46	Archivists and curators collect, appraise and ensure the safekeeping and preservation of the contents of archives, artefacts and records of historical, cultural, administrative and artistic interest, and of art and other objects. They plan, devise and im	Tasks include: (a) evaluating and preserving records for administrative, historical, legal, evidential and other purposes; (b) directing or carrying out the preparation of indexes, bibliographies, microfilm copies and other reference aids to the colle	Examples of the occupations classified here: - Archivist - Art gallery curator - Museum curator - Records manager
	a		Maintaining records	1.3	(a) evaluating and preserving records for administrative, historical, legal, evidential and other purposes
	b		Maintaining records	1.3	(b) directing or carrying out the preparation of indexes, bibliographies, microfilm copies and other reference aids to the collected material and making them available to users
	c		Obtaining information	1.3	(c) researching the origin, distribution and use of materials and objects of cultural and historical interest
	d		Maintaining records	1.3	(d) organizing, developing and maintaining collections of artistic, cultural, scientific or historically significant items
	e		Maintaining records	1.3	(e) directing or undertaking classification and cataloguing of museum and art gallery collections and organizing exhibitions
	f		Directing / participating in research	1.5	(f) researching into, appraising, and developing, organizing and preserving historically significant and valuable documents such as government papers, private papers, photographs, maps, manuscripts audio-visual materials
	h		Preparing papers	1.3	(g) preparing scholarly papers and reports
	i		Planning, developing, implementing and reviewing programs / policies	1.5	(h) planning and implementing the computerized management of archives and electronic records
	j		Coordination at workplace & site (walking around / standing)	2.3	(i) organizing exhibitions at museums and art galleries, publicizing exhibits and arranging special displays for general, specialized or educational interest
	k		Appraising	1.5	(j) appraising and acquiring archival materials to build and develop an archival collection for research purposes.
			average MET of all job specific tasks	1.46
Librarians and related information professionals	2622	1.52222	Librarians and related information professionals collect, select, develop, organize and maintain library collections and other information repositories, organize and control other library services and provide information for users.	Tasks include: (a) organizing, developing and maintaining a systematic collection of books, periodicals and other printed, audio-visually and digitally recorded material; (b) selecting and recommending acquisitions of books and other printed or audio-v	Examples of the occupations classified here: - Bibliographer - Cataloguer - Librarian
	a		Maintaining records	1.3	(a) organizing, developing and maintaining a systematic collection of books, periodicals and other printed, audio-visually and digitally recorded material
	b		Management / coordinating from desk	1.5	(b) selecting and recommending acquisitions of books and other printed or audio-visually and digitally recorded material
	c		Coordination at workplace & site (walking around / standing)	2.3	(c) organizing, classifying and cataloguing library material
	d		Management / coordinating from desk	1.5	(d) managing library borrowing and inter-library loan facilities and information networks
	e		Obtaining information	1.3	(e) retrieving material and providing information to business and other users based on the collection itself or on library and information-network systems
	f		Directing / participating in research	1.5	(f) conducting research and analysing or modifying library and information services in accordance with changes in users' needs
	h		Planning, developing, implementing and reviewing programs / policies	1.5	(g) devising and implementing schemes and conceptual models for the storage, organization, classification and retrieval of information
	i		Preparing papers	1.3	(h) preparing scholarly papers and reports
	j		Management / coordinating from desk	1.5	(i) performing manual, on-line and interactive media reference searches, making interlibrary loans and performing other functions to assist users in accessing library materials.
			average MET of all job specific tasks	1.52222
Social and religious professionals	263		Social and related professionals conduct research, improve or develop concepts, theories and operational methods, or apply knowledge relating to philosophy, politics, economics, sociology, anthropology, history, philology, languages, psychology, and ot	Tasks performed usually include: formulating and applying solutions to present or projected economic, political or social problems; researching into and analyzing past events and activities and tracing the origin and evolution of the human race; studyi	Occupations in this minor group are classified into the following unit groups: 2631 Economists 2632 Sociologists, anthropologists and related professionals 2633 Philosophers, historians and political scientists 2634 Psychologists 2635 Social work a
Economists	2631	1.38333	Economists conduct research, monitor data, analyze information and prepare reports and plans to resolve economic and business problems and develop models to analyze, explain and forecast economic behaviour and patterns. They provide advice to business, i	Tasks include - (a) forecasting changes in the economic environment for short-term budgeting, long-term planning and investment evaluation; (b) formulating recommendations, policies and plans for the economy, corporate strategies and investment, and u	Examples of the occupations classified here: - Econometrician - Economic adviser - Economic analyst - Economist - Labour economist	Some related occupations classified elsewhere: - Statistician - 2120
	a		Analyzing market trends	1.3	(a) forecasting changes in the economic environment for short-term budgeting, long-term planning and investment evaluation
	b		Advising (financial, legal)	1.5	(b) formulating recommendations, policies and plans for the economy, corporate strategies and investment, and undertaking feasibility studies for projects
	c		Analyzing market trends	1.3	(c) monitoring economic data to assess the effectiveness, and advise on the appropriateness, of monetary and fiscal policies
	d		Analyzing market trends	1.3	(d) forecasting production and consumption of specific products and services based on records of past production and consumption and general economic and industry-specific conditions
	e		Analyzing market trends	1.3	(e) preparing forecasts of income and expenditure, interest rates and exchange rates
	f		Directing / participating in research	1.5	(f) analyzing factors that determine labour force participation, employment, wages, unemployment and other labour market outcomes
	h		Making calculations	1.3	(g) applying mathematical formulae and statistical techniques and apply to test economic theories and devise solutions to economic problems
	i		Directing / participating in research	1.5	(h) compiling, analyzing and interpreting economic data using economic theory and a variety of statistical and other techniques
	j		Planning, developing, implementing and reviewing programs / policies	1.5	(i) evaluating the outcome of political decisions concerning public economy and finances and advising on economic policy and possible courses of action in the light of past, present and projected economic factors and trends
	k		Preparing papers	1.3	(j) preparing scholarly papers and reports
	l		Analyzing market trends	1.3	(k) examining problems related to the economic activities of individual companies
	m		Directing / participating in research	1.5	(l) conducting research on market conditions in local, regional or national areas to set sales and pricing levels for goods and services, to assess market potential and future trends and to develop business strategies.
			average MET of all job specific tasks	1.38333
Sociologists, anthropologists and related professionals	2632	1.47778	Sociologists, anthropologists and related professionals investigate and describe the structure of societies, the origin and evolution of societies, and the interdependence between environmental conditions and human activities. They provide advice on the	Tasks include - (a) conducting research on the origin, development, structure, social patterns, organizations and inter-relationships of human society; (b) tracing the origin and evolution of humanity through the study of changing characteristics and c	Examples of the occupations classified here: - Anthropologist - Archaeologist - Ethnologist - Geographer - Sociologist
	a		Directing / participating in research	1.5	(a) conducting research on the origin, development, structure, social patterns, organizations and inter- relationships of human society
	b		Desk based research	1.3	(b) tracing the origin and evolution of humanity through the study of changing characteristics and cultural and social institutions
	c		Coordination at workplace & site (walking around / standing)	2.3	(c) tracing the development of humanity through the material remains of its past, such as dwellings, temples, tools, pottery, coins, weapons, or sculpture
	d		Desk based research	1.3	(d) studying physical and climatic aspects of areas and regions, and correlating these findings with economic, social and cultural activities
	e		Desk based research	1.3	(e) developing theories, models and methods to interpret and describe social phenomena
	f		Planning, developing, implementing and reviewing programs / policies	1.5	(f) evaluating the outcome of political decisions concerning social policy
	h		Computer work	1.3	(g) analyzing and evaluating social data
	i		Advising colleagues, stakeholders or clients	1.5	(h) advising on the practical application of findings in the formulation of economic and social policies for population groups and regions, and for the development of markets
	j		Preparing papers	1.3	(i) preparing scholarly papers and reports.
			average MET of all job specific tasks	1.47778
Philosophers, historians and political scientists	2633	1.5125	Philosophers, historians and political scientists conduct research into the nature of human experience and existence, phases or aspects of human history, and political structures, movements and behaviour. They document and report on findings to inform and	Tasks include - (a) researching, mostly by reasoning, into the general causes, principles and meanings of the world, human actions, experience and existence, and interpreting and developing philosophical concepts and theories; (b) consulting and compar	Examples of the occupations classified here: - Genealogist - Historian - Philosopher - Political scientist	Some related occupations classified elsewhere: - Political adviser - 2422
	a		Directing / participating in research	1.5	(a) researching, mostly by reasoning, into the general causes, principles and meanings of the world, human actions, experience and existence, and interpreting and developing philosophical concepts and theories
	b		Directing / participating in research	1.5	(b) consulting and comparing primary sources, such as original or contemporary records of past events, and secondary sources such as archaeological or anthropological findings
	c		Directing / participating in research	1.5	(c) extracting relevant material, checking its authenticity, and researching into and describing the history of a particular period, country or region, or a particular facet - for example economic, social or political - of its history
	d		Directing / participating in research	1.5	(d) conducting research in such fields as political philosophy, or past and present theory and practice of political systems, institutions or behaviour
	e		Data collection and quality control	1.5	(e) observing contemporary political institutions and opinions, collecting data on them from various sources, including interviews with government and political party officials and other relevant persons
	f		Desk based research	1.3	(f) developing theories, models and methods to interpret and describe the nature of human experience and historical and political events and behaviour
	h		Representing organizations/firms - sales	2	(g) presenting findings and conclusions for publication or use by government, political parties or other organizations and interested persons
	i		Preparing papers	1.3	(h) preparing scholarly papers and reports.
			average MET of all job specific tasks	1.5125
Psychologists	2634	1.48889	Psychologists research into and study the mental processes and behaviour of human beings as individuals or in groups, and apply this knowledge to promote personal, social, educational or occupational adjustment and development.	Tasks include - (a) planning and carrying out tests to measure mental, physical and other characteristics such as intelligence, abilities, aptitudes, potentialities, etc., interpreting and evaluating results, and providing advice; (b) analyzing the ef	Examples of the occupations classified here: - Clinical Psychologist - Educational Psychologist - Organizational Psychologist - Psychotherapist - Sports psychologist	Some related occupations classified elsewhere: - Psychiatrist - 2212
	a		Collecting samples, preparing materials, setting up experiment	2	(a) planning and carrying out tests to measure mental, physical and other characteristics such as intelligence, abilities, aptitudes, potentialities, etc., interpreting and evaluating results, and providing advice
	b		Directing / participating in research	1.5	(b) analyzing the effect of heredity, social, occupational and other factors on individual thought and behaviour
	c		Prescribing, counseling, monitoring	1.5	(c) conducting counselling or therapeutic interviews with individuals and groups, and providing follow-up services
	d		Liaising with stakeholders	1.5	(d) maintaining required contacts, such as those with family members, educational authorities or employers, and recommending possible solutions to, and treatment of, problems
	e		Recording / exchanging medical information	1.5	(e) studying psychological factors in the diagnosis, treatment and prevention of mental illnesses and emotional or personality disorders, and conferring with related professionals
	f		Preparing papers	1.3	(f) preparing scholarly papers and reports
	h		Official communication - written reporting	1.3	(g) formulating achievement, diagnostic and predictive tests for use by teachers in planning methods and content of instruction
	i		Data collection and quality control	1.5	(h) conducting surveys and research studies on job design, work groups, morale, motivation, supervision and management
	j		Desk based research	1.3	(e) developing theories, models and methods to interpret and describe human behaviour.
			average MET of all job specific tasks	1.48889
Social work and counselling professionals	2635	1.57273	Social work and counselling professionals provide advice and guidance to individuals, families, groups, communities and organizations in response to social and personal difficulties. They assist clients to develop skills and access resources and support	Tasks include - (a) interviewing clients individually, in families, or in groups, to assess their situation and problems and determine the types of services required; (b) analyzing the client's situation and presenting alternative approaches to resol	Examples of the occupations classified here: - Addictions counsellor - Bereavement counsellor - Child and youth counsellor - Family counsellor - Marriage counsellor - Parole officer - Probation officer - Social worker - Women’s welfare organizer	Some related occupations classified elsewhere: - Welfare worker - 3412
	a		Informing, promoting, interviewing customers / suppliers/employees	1.5	(a) interviewing clients individually, in families, or in groups, to assess their situation and problems and determine the types of services required
	b		Researching, verifying and evaluating (financial, legal) status clients	1.5	(b) analyzing the client's situation and presenting alternative approaches to resolving problems
	c		Maintaining records	1.3	(c) compiling case records or reports for courts and other legal proceedings
	d		Prescribing, counseling, monitoring	1.5	(d) providing counselling, therapy and mediation services and facilitating group sessions to assist clients to develop skills and insights needed to deal with and resolve their social and personal problems
	e		Planning, developing, implementing and reviewing programs / policies	1.5	(e) planning and implementing programs of assistance for clients including crisis intervention and referral to agencies that provide financial assistance, legal aid, housing, medical treatment and other services
	f		Examining crime scenes	2	(f) investigating cases of abuse or neglect and taking action to protect children and other at risk persons
	h		Prescribing, counseling, monitoring	1.5	(g) working with offenders during and after sentence, to help them to integrate into the community and to change attitudes and behaviour in order to reduce further offending
	i		Advising colleagues, stakeholders or clients	1.5	(h) providing advice to prison governors and to probation and parole review boards that help determine whether, and under what conditions, an offender should be incarcerated, released from prison or undergo alternative correctional measures
	j		Representing organizations/firms - sales	2	(i) acting as advocates for client groups in the community and lobbying for solutions to problems affecting them
	k		Planning, developing, implementing and reviewing programs / policies	1.5	(j) developing prevention and intervention programs to meet community needs
	l		Liaising with stakeholders	1.5	(k) maintaining contact with other social service agencies, educational institurions and health care providers involved with clients to provide information and obtain feedback on clients' overall situation and progress.
			average MET of all job specific tasks	1.57273
Religious professionals	2636	1.71111	Religious professionals function as perpetuators of sacred traditions, practices and beliefs. They conduct religious services, celebrate or administer the rites of a religious faith or denomination, provide spiritual and moral guidance and perform other	(a) perpetuating sacred traditions, practices and beliefs; (b) conducting religious services, rites and ceremonies; (c) undertaking various administrative and social duties, including participating in committees and meetings of religious organizations	Examples of the occupations classified here: - Bonze - Imam - Minister, religion - Poojari - Priest - Rabbi	Some related occupations classified elsewhere: - Lay preacher - 3413 - Monk - 3413 - Nun - 3413	Members of religious orders whose work involves performing the tasks of other occupations, for example as teachers, nurses or welfare support workers, should be classified according to the main tasks and duties performed in the job.
	a		Standing, talking in church	1.8	(a) perpetuating sacred traditions, practices and beliefs
	b		Standing, talking in church	1.8	(b) conducting religious services, rites and ceremonies
	c		Representing organizations/firms - sales	2	(c) undertaking various administrative and social duties, including participating in committees and meetings of religious organizations
	d		Prescribing, counseling, monitoring	1.5	(d) providing spiritual and moral guidance in accordance with the religion professed
	e		Representing organizations/firms - sales	2	(e) propagating religious doctrines in own country or abroad
	f		Management / coordinating from desk	1.5	(f) preparing religious sermons and preachings
	h		Desiging curriculum / lessons / activities	1.3	(g) developing and directing study courses and religious education programmes
	i		Prescribing, counseling, monitoring	1.5	(h) counselling individuals regarding interpersonal, health, financial, and religious problems
	j		Representing organizations/firms - sales	2	(i) scheduling and participating in special events such as camps, conferences, seminars, and retreats.
			average MET of all job specific tasks	1.71111
Authors, journalists and linguists	264		Authors, journalists and linguists conceive and create literary works, interpret and communicate news and public affairs through the media and translate or interpret from one language into another.	Tasks performed usually include: writing literary works; appraising merits of literary and other works of art; collecting information about current affairs and writing about them; researching, investigating, interpreting and communicating news and public	Occupations in this minor group are classified into the following unit groups: 2641 Authors and related writers 2642 Journalists 2643 Translators, interpreters and other linguists
Authors and related writers	2641	1.33333	Authors and related writers plan, research and write books, scripts, storyboards, plays, essays, speeches, manuals, specifications and other non-journalistic articles (excluding material for newspapers, magazines and other periodicals) for publication or	Tasks include: (a) conceiving, writing and editing novels, plays, scripts, poetry and other material for publication or presentation; (b) conducting research to establish factual content and to obtain other necessary information; (c) writing scripts a	Examples of the occupations classified here: - Author - Book editor - Essayist - Interactive media writer - Novelist - Playwright - Poet - Script writer - Speech writer - Technical writer - Writer	Some related occupations classified elsewhere: - Advertising copy writer - 2431 - Public relations copy writer - 2432 - Journalist - 2642 - Newspaper editor- 2642
	a		Writing	1.3	(a) conceiving, writing and editing novels, plays, scripts, poetry and other material for publication or presentation
	b		Directing / participating in research	1.5	(b) conducting research to establish factual content and to obtain other necessary information
	c		Writing	1.3	(c) writing scripts and continuities and preparing programmes for stage, film, radio and television productions
	d		Obtaining information	1.3	(d) analyzing material, such as specifications, notes and drawings, and writing manuals, user guides and other documents to explain clearly and concisely the installation, operation and maintenance of software, electronic, mechanical and other equipment
	e		Writing	1.3	(e) writing brochures, handbooks and similar technical publications
	f		Obtaining information	1.3	(f) selecting material for publication, checking style, grammar and accuracy of content, arranging for any necessary revisions and checks proof copies before printing.
			average MET of all job specific tasks	1.33333
Journalists	2642	1.56	Journalists research, investigate, interpret and communicate news and public affairs through newspapers, television, radio and other media.	Tasks include: (a) collecting local, national and international news through interviews, investigation and observation, attending public events, seeking out records, reviewing written work, attending film and stage performances; (b) collecting, report	Examples of the occupations classified here: - Journalist - Copy editor - Newspaper editor - Newspaper reporter - Sports writer - Sub editor - TV / radio news reporter,	Some related occupations classified elsewhere: - Public relations officer- 2432 - Book author - 2641 - Book editor – 2641 - Photo journalist - 3431 - Camera operator – 3521
	a		Fieldwork / information gathering	2	(a) collecting local, national and international news through interviews, investigation and observation, attending public events, seeking out records, reviewing written work, attending film and stage performances
	b		Broadcasting information	1.5	(b) collecting, reporting and commenting on news and current affairs for publication in newspapers and periodicals, or for broadcasting by radio, television or webcast media
	c		Selecting, appraising and revising material (texts, photos, etc., sitting)	1.5	(c) receiving, analysing and verifying news and other copy for accuracy
	d		Fieldwork / information gathering	2	(d) interviewing politicians and other public figures at press conferences and on other occasions, including individual interviews recorded for radio, television or webcast media
	e		Directing / participating in research	1.5	(e) researching and reporting on developments in specialized fields such as medicine, science and technology
	f		Writing	1.3	(f) writing editorials and commentaries on topics of current interest to stimulate public interest and express the views of a publication or broadcasting station
	h		Writing	1.3	(g) writing critical reviews of literary, musical and other artistic works based on knowledge, judgement and experience for newspapers, television, radio and other media
	i		Selecting, appraising and revising material (texts, photos, etc., sitting)	1.5	(h) selecting material for publication, checking style, grammar, accuracy and legality of content and arranging for any necessary revisions
	j		Liaising with stakeholders	1.5	(i) liaising with production staff in checking final proof copies immediately prior to printing
	k		Selecting, appraising and revising material (texts, photos, etc., sitting)	1.5	(j) selecting, assembling and preparing publicity material about business or other organizations for issue through press, radio, television and other media.
			average MET of all job specific tasks	1.56
Translators, interpreters and other linguists	2643	1.43333	Translators, interpreters and other linguists translate or interpret from one language into another and study the origin, development and structure of languages.	Tasks include: (a) studying relationships between ancient parent languages and modern language groups, tracing the origin and evolution of words, grammar and language forms, and presenting findings; (b) advising on or preparing language classificatio	Examples of the occupations classified here: - Interpreter - Lexicographer - Philologist - Sign language interpreter - Subtitler - Translator - Translator-reviser	Some related occupations classified elsewhere: - Author - 2641 - Book editor - 2641 - Journalist - 2642
	a		Directing / participating in research	1.5	(a) studying relationships between ancient parent languages and modern language groups, tracing the origin and evolution of words, grammar and language forms, and presenting findings
	b		Advising colleagues, stakeholders or clients	1.5	(b) advising on or preparing language classification systems, grammars, dictionaries and similar materials
	c		Writing	1.3	(c) translating from one language into another and ensuring that the correct meaning of the original is retained, that legal, technical or scientific works are correctly rendered, and that the phraseology and terminology of the spirit and style of literary works are conveyed as far as possible
	d		Computer work	1.3	(d) developing methods for the use of computers and other instruments to improve productivity and quality of translation
	e		Interpreting	1.5	(e) interpreting from a spoken or a signed language into another spoken or signed language , in particular at conferences, meetings and similar occasions, and ensuring that the correct meaning and, as far as possible, the spirit of the original are transmitted
	f		Selecting, appraising and revising material (texts, photos, etc., sitting)	1.5	(f) revising and correcting translated material.
			average MET of all job specific tasks	1.43333
Creative and performing artists	265		Creative and performing artists communicate ideas, impressions and facts in a wide range of media to achieve particular effects; interpret a composition such as a musical score or a script to perform or direct the performance; and host the presentation o	Tasks performed usually include: conceiving and creating visual art forms; conceiving and writing original music; devising, directing, rehearsing and performing in music, dance, theatrical and film productions; assuming creative, financial and organizati	Occupations in this minor group are classified into the following unit groups: 2651 Visual artist 2652 Musicians, singers and composers 2653 Dancers and choreographers 2654 Film, stage and related directors and producers 2655 Actors 2656 Announcer
Visual artists	2651	1.6375	Visual artists create and execute works of art by sculpting, painting, drawing, creating cartoons, engraving or using other techniques.	Tasks include - (a) conceiving and developing ideas, designs and styles for paintings, drawings and sculptures; (b) arranging objects, positioning models, and selecting landscapes and other visual forms according to chosen subject matter; (c) selectin	Examples of the occupations classified here: - Cartoonist - Ceramic artist - Commercial artist - Picture restorer - Portrait painter - Sculptor	Some related occupations classified elsewhere: - Handicraft workers - 731 - Industrial designer – 2163 - Graphic designer - 2166 - Painting teacher (private tuition) – 2355
	a		Designing and preparing blueprints / sketches / machine layouts	1.5	(a) conceiving and developing ideas, designs and styles for paintings, drawings and sculptures
	b		Coordination at workplace & site (walking around / standing)	2.3	(b) arranging objects, positioning models, and selecting landscapes and other visual forms according to chosen subject matter
	c		Selecting, appraising and revising material (texts, photos, etc., sitting)	1.5	(c) selecting artistic media, method and materials
	d		Designing and preparing blueprints / sketches / machine layouts	1.5	(d) creating representational or abstract three-dimensional or relief forms by shaping, carving and working and combining materials such as, wood, stone, clay, metal, ice or paper
	e		Designing and preparing blueprints / sketches / machine layouts	1.5	(e) creating representational or abstract drawings and paintings using pencils, ink, chalk, oil paints, water colours or through the application of other techniques
	f		Designing and preparing blueprints / sketches / machine layouts	1.5	(f) creating drawings and engraving or etching them on metal, wood, or other materials
	h		Designing and preparing blueprints / sketches / machine layouts	1.5	(g) creating cartoons to depict persons and events, often in caricature
	i		Copying drawings and paintings onto stone or metal plates for printing	1.8	(h) restoring damaged, soiled and faded paintings and other art objects.
			average MET of all job specific tasks	1.6375
Musicians, singers and composers	2652	1.9125	Musicians, singers and composers write, arrange, conduct and perform musical compositions.	Tasks include - (a) creating melodic, harmonic and rhythmic structures to express ideas and emotions in musical form; (b) translating ideas and concepts into standard musical signs and symbols for reproduction and performance; (c) adapting or arrangin	Examples of the occupations classified here: - Band leader - Composer - Instrumentalist - Music conductor - Night club musician - Night club singer - Orchestrator - Singer - Street musician - Street singer
	a		Playing music	2.3	(a) creating melodic, harmonic and rhythmic structures to express ideas and emotions in musical form
	b		Writing	1.3	(b) translating ideas and concepts into standard musical signs and symbols for reproduction and performance
	c		Writing	1.3	(c) adapting or arranging music for particular instrumental or vocal groups, instruments or occasions
	d		Conducting	2.3	(d) conducting instrumental or vocal groups
	e		Selecting, appraising and revising material (texts, photos, etc., sitting)	1.5	(e) selecting music for performances and assigning instrumental parts to musicians
	f		Playing music	2.3	(f) playing one or more musical instruments as a soloist or as a member of an orchestra or a musical group
	h		Singing	2	(g) singing as soloists or members of vocal groups or other bands
	i		Playing music	2.3	(h) practising and rehearsing to maintain a high standard of performance.
			average MET of all job specific tasks	1.9125
Dancers and choreographers	2653	3.55	Dancers and choreographers conceive and create or perform dances.	Tasks include - (a) conceiving and creating dances, which often convey a story, theme, idea or mood, by a pattern of steps, movements and gestures; (b) performing dances as a soloist, with a partner or as a member of a dancing group before live audie	Examples of the occupations classified here: - Choreographer - Ballet Dancer - Night-club dancer - Street dancer	Some related occupations classified elsewhere: - Dance teacher - 2355
	a		Dancing, light effort	3	(a) conceiving and creating dances, which often convey a story, theme, idea or mood, by a pattern of steps, movements and gestures
	b		Dancing vigourous	5	(b) performing dances as a soloist, with a partner or as a member of a dancing group before live audiences or for film, television or other visual media
	c		Dancing, light effort	3	(c) training ,exercising and attending dance classes to maintain the required levels of ability and fitness
	d		Dancing, light effort	3	(d) directing and participating in rehearsals to practice dance steps and techniques required for a performance
	e		Dancing vigourous	5	(e) auditioning for dance roles or for memberships in dance companies
	f		Coordination at workplace & site (walking around / standing)	2.3	(f) coordinating the production music with the music directors.
			average MET of all job specific tasks	3.55
Film, stage and related directors and producers	2654	1.72857	Film, stage and related directors and producers oversee and control the technical and artistic aspects of motion pictures, television or radio productions and stage shows.	Tasks include - (a) choosing writers, studying scripts to determine artistic interpretation, and instructing actors on acting methods; (b) directing all aspects of dramatic productions on stage, television, radio or in motion pictures, including choice	Examples of the occupations classified here: - Documentary director - Film editor - Motion picture director - Director of photography - Stage director - Technical director - Technical television or radio director - Theatre producer	Some related occupations classified elsewhere: - TV news producer -2642 - Broadcasting technician - 3521 - Sound technician - 3521 - Video technician - 3521 - Stage manager - 3435
	a		Selecting, appraising and revising material (texts, photos, etc., sitting)	1.5	(a) choosing writers, studying scripts to determine artistic interpretation, and instructing actors on acting methods
	b		Coordination at workplace & site (walking around / standing)	2.3	(b) directing all aspects of dramatic productions on stage, television, radio or in motion pictures, including choice of actors, and final decisions concerning costumes, set designs, sound or lighting effects
	c		Management / coordinating from desk	1.5	(c) planning, organizing and controlling the various stages and scheduling involved in the production of presentations, motion pictures, television shows and radio programs
	d		Supervising (student/staff/colleagues)	2	(d) engaging and supervising all technical personnel, and determining the treatment, scope and scheduling of production
	e		Negotiating contracts / settlements with stakeholders	1.5	(e) maintaining production archives and negotiating royalties
	f		Writing	1.3	(f) creating, planning, writing scripts for recording, videotaping and editing programs
	h		Supervising (student/staff/colleagues)	2	(g) supervising the positioning of scenery, props and lighting and sound equipment.
			average MET of all job specific tasks	1.72857
Actors	2655	1.9	Actors portray roles in motion pictures, television or radio productions and stage shows.	Tasks include - (a) learning lines and cues and playing parts in dramatic productions on stage, commercials, television, radio or in motion pictures; (b) assuming characters created by a playwright or author and communicating this to an audience; (c)	Examples of the occupations classified here: - Actor - Mime artist - Story-teller	Some related occupations classified elsewhere: - Stunt artist - 3435 - Walker-on - 3435
	a		Catwalk, acting on stage	2	(a) learning lines and cues and playing parts in dramatic productions on stage, commercials, television, radio or in motion pictures
	b		Catwalk, acting on stage	2	(b) assuming characters created by a playwright or author and communicating this to an audience
	c		Catwalk, acting on stage	2	(c) telling stories or reading literary works aloud to educate or entertain listeners
	d		Catwalk, acting on stage	2	(d) attending auditions and casting calls in order to audition for roles
	e		Catwalk, acting on stage	2	(e) preparing for performances through rehearsals under the instruction and guidance of production directors
	f		Obtaining information	1.3	(f) reading scripts and undertaking research to gain understanding of parts, themes and characteristics
	h		Catwalk, acting on stage	2	(g) acting parts and portraying roles as developed in rehearsals in film, television, radio and stage productions.
			average MET of all job specific tasks	1.9
Announcers on radio, television and other media	2656	1.46	Announcers on radio, television and other media read news bulletins, conduct interviews, and make other announcements or introductions on radio, television, and in theatres and other establishments or media	Tasks include - (a) reading news bulletins and making other announcements on radio or television; (b) introducing performing artists or persons being interviewed, and making related announcements on radio, television, or in theatres, night-clubs and o	Examples of the occupations classified here: - Radio announcer - Television announcer - News anchor - Sports announcer	Some related occupations classified elsewhere: Journalist- 2642
	a		Broadcasting information	1.5	(a) reading news bulletins and making other announcements on radio or television
	b		Broadcasting information	1.5	(b) introducing performing artists or persons being interviewed, and making related announcements on radio, television, or in theatres, night-clubs and other establishments
	c		Informing, promoting, interviewing customers / suppliers/employees	1.5	(c) interviewing persons in public, especially on radio and television
	d		Obtaining information	1.3	(d) studying background information in order to prepare for programs or interviews
	e		Broadcasting information	1.5	(e) commenting on music and other matters , such as weather or traffic conditions.
			average MET of all job specific tasks	1.46
Creative and performing artists not elsewhere classified	2659	2.525	This unit group covers all creative and performing artists not classified elsewhere in minor group 265, Creative and performing artists. For instance, the group includes clowns, magicians, acrobats and other performing artists.	In such cases tasks would include: (a) performing amusing antics and telling funny stories; (b) performing tricks of illusion and sleight of hand, and feats of hypnotism; (c) performing difficult and spectacular acrobatics, and gymnastic or juggling	Examples of the occupations classified here: - Acrobat - Aerialist - Clown - Hypnotist - Magician - Puppeteer - Stand-up comedian - Ventriloquist
	a		Catwalk, acting on stage	2	(a) performing amusing antics and telling funny stories
	b		Catwalk, acting on stage	2	(b) performing tricks of illusion and sleight of hand, and feats of hypnotism
	c		Acrobatics	3.8	(c) performing difficult and spectacular acrobatics, and gymnastic or juggling feats
	d		Training animals	2.3	(d) training and performing with animals.
			average MET of all job specific tasks	2.525
Technicians and associate professionals	3		Technicians and associate professionals perform mostly technical and related tasks connected with research and the application of scientific or artistic concepts and operational methods, and government or business regulations. Most occupations in thi	Tasks performed by technicians and associate professionals usually include: undertaking and carrying out technical work connected with research and the application of concepts and operational methods in the fields of physical sciences including engineer	Occupations in this major group are classified into the following sub-major groups: 31 Science and engineering associate professionals 32 Health associate professionals 33 Business and administration associate professionals 34 Legal, social, cultural and
Science and engineering associate professionals	31		Science and engineering associate professionals perform technical tasks connected with research and and operational methods in science and engineering. They supervise and control technical and operational aspects of mining, manufacturing, construction an	Tasks performed by workers in this sub-major group usually include: setting up, , monitoring and operating nstruments and equipment, conduciting and monitoring experiments and tests of systems; collecting and testing samples; recording observations and an	Occupations in this sub-major group are classified into the following minor groups: 311 Physical and engineering science technicians 312 Mining, manufacturing and construction supervisors 313 Process Control Technicians 314 Life science technicians and
Physical and engineering science technicians	311		Physical and engineering science technicians perform technical tasks to aid in research on and the practical application of concepts, principles and operational methods particular to physical sciences including such areas as engineering, technical drawin	Tasks performed usually include: undertaking and carrying out technical work related to chemistry, physics, geology, meteorology, astronomy, engineering, or technical drawing; setting up, operating, and maintaining laboratory instruments and equipment, m	Occupations in this minor group are classified into the following unit groups: 3111 Chemical and physical science technicians 3112 Civil engineering technicians 3113 Electrical engineering technicians 3114 Electronics engineering technicians 3115 Me
Chemical and physical science technicians	3111	1.75714	Chemical and physical science technicians perform technical tasks to aid in research in chemistry, physics, geology, geophysics, meteorology and astronomy, and in the development of industrial, medical, military and other practical applications of resear	Tasks include - (a) collecting samples and preparing materials and equipment for experiments, tests and analyses; (b) carrying out routine laboratory tests and performing a variety of technical support functions to assist chemical and physical scienti	Examples of the occupations classified here: - Chemistry technician - Geology technician - Meteorology technician - Physics technician	Some related occupations classified elsewhere: - Chemical engineering technician - 3116 - Life science technician - 3141
	a		Collecting samples, preparing materials, setting up experiment	2	(a) collecting samples and preparing materials and equipment for experiments, tests and analyses
	b		Routine lab tests	1.5	(b) carrying out routine laboratory tests and performing a variety of technical support functions to assist chemical and physical scientists in research, development, analysis and testing
	c		Routine lab tests	1.5	(c) controlling the quality and quantity of laboratory supplies by testing samples and monitoring usage and preparing detailed estimates of quantities and costs of materials and labour required for projects, according to the specifications given
	d		Collecting samples, preparing materials, setting up experiment	2	(d) setting up, operating, and maintaining laboratory instruments and equipment, monitoring experiments, making observations, and calculating and recording results
	e		Collecting samples, preparing materials, setting up experiment	2	(e) preparing materials for experimentation such as freezing and slicing specimens and mixing chemicals
	f		Collecting samples, preparing materials, setting up experiment	2	(f1) collecting and testing earth and water samples,
	g		Preparing (scientific) report	1.3	(f2) recording observations and analyzing data in support of geologists or geophysicists.
			average MET of all job specific tasks	1.75714
Civil engineering technicians	3112	2.01429	Civil engineering technicians perform technical tasks in civil engineering research, design, construction, operation, maintenance and repair of buildings and other structures, such as water supply and wastewater treatment systems, bridges, roads, dams and	(a) performing or assisting with field and laboratory tests of soils and construction materials; (b) providing technical assistance connected with the construction of buildings and other structures, and with surveys or the preparation of survey reports	Examples of the occupations classified here: - Building inspector - Clerk of Works - Civil engineering technician - Fire inspector - Geotechnical technician - Surveying technician	Some related occupations classified elsewhere: - Quantity Surveyor - 2149 - Marine Surveyor - 3115 - Fire investigator - 3119
	a		Collecting samples, preparing materials, setting up experiment	2	(a) performing or assisting with field and laboratory tests of soils and construction materials
	b		Technical assistance / problem solving	1.8	(b) providing technical assistance connected with the construction of buildings and other structures, and with surveys or the preparation of survey reports
	c		Identifying, reporting and documenting hazards / (safety) compliance, implied walking	2	(c) ensuring compliance with design specifications, relevant legislation and regulations, and maintenance of desired standards of materials and work
	d		Technical assistance / problem solving	1.8	(d) applying technical knowledge of building and civil engineering principles and practices in order to identify and solve problems arising
	e		Management / coordinating from desk	1.5	(e) assisting with the preparation of detailed estimates of quantities and costs of materials and labour required for projects, according to the specifications given
	f		Management / coordinating from desk	1.5	(f) organizing maintenance and repairs
	g		Inspecting buildings and structures during and after construction	3.5	(g) inspecting buildings and structures during and after construction to ensure that they comply with building, grading, zoning and safety laws and approved plans, specifications and standards, as well as with other rules concerning quality and safety of buildings
			average MET of all job specific tasks	2.01429
Electrical engineering technicians	3113	2.01667	Electrical engineering technicians perform technical tasks to aid in electrical engineering research, and in the design, manufacture, assembly, construction, operation, maintenance and repair of electrical equipment, facilities and distribution systems.	Tasks include - (a) providing technical assistance in research on and development of electrical equipment and facilities, or testing prototypes; (b) designing and preparing blueprints of electrical installations and circuitry according to the specific	Examples of the occupations classified here: - Electrical engineering technician - Electric power transmission engineering technician	Some related occupations classified elsewhere: - Electronics engineering technician -3114 - Power production plant operator – 3131 - Electrical mechanic - 7241
	a		Technical assistance / problem solving	1.8	(a) providing technical assistance in research on and development of electrical equipment and facilities, or testing prototypes
	b		Designing and preparing blueprints / sketches / machine layouts	1.5	(b) designing and preparing blueprints of electrical installations and circuitry according to the specifications given
	c		Management / coordinating from desk	1.5	(c) preparing detailed estimates of quantities and costs of materials and labour required for manufacture and installation according to the specifications given
	d		Inspecting buildings and structures during and after construction	3.5	(d) monitoring technical aspects of the manufacture, installation, utilization, maintenance and repair of electrical systems and equipment to ensure satisfactory performance and compliance with specifications and regulations
	e		Identifying, reporting and documenting hazards / (safety) compliance, implied walking	2	(e) planning installation methods, checking completed installation for safety and controls or undertaking the initial running of the new electrical equipment or systems
	f		Technical assistance / problem solving	1.8	(f) assembling, installing, testing, calibrating, modifying and repairing electrical equipment and installations to conform with regulations and safety requirements.
			average MET of all job specific tasks	2.01667
Electronics engineering technicians	3114	1.81429	Electronics engineering technicians perform technical tasks to aid in electronic research, and in the design, manufacture, assembly, construction, operation, maintenance and repair of electronic equipment.	Tasks include - (a) providing technical assistance in research and development of electronic equipment, or testing prototypes; (b) designing and preparing blueprints of electronic circuitry according to the specifications given; (c) preparing detail	Examples of the occupations classified here: - Electronics engineering technician	Some related occupations classified elsewhere: - Electrical engineering technician - 3113 - Telecommunications engineering technician – 3522 - Electronics mechanic – 7421 - Electronic equipment assembler - 8212
	a		Technical assistance / problem solving	1.8	(a) providing technical assistance in research and development of electronic equipment, or testing prototypes
	b		Designing and preparing blueprints / sketches / machine layouts	1.5	(b) designing and preparing blueprints of electronic circuitry according to the specifications given
	c		Management / coordinating from desk	1.5	(c) preparing detailed estimates of quantities and costs of materials and labour required for the manufacture and installation of electronic equipment, according to the specifications given
	d		Coordination at workplace & site (walking around / standing)	2.3	(d) monitoring technical aspects of the manufacture, utilization, maintenance and repair of electronic equipment to ensure satisfactory performance and ensure compliance with specifications and regulations
	e		Technical assistance / problem solving	1.8	(e) assisting in the design, development, installation, operation and maintenance of electronic systems
	f		Identifying, reporting and documenting hazards / (safety) compliance, implied walking	2	(f) planning installation methods, checking completed installation for safety and controls or undertaking the initial running of the new electronic equipment or system
	g		Technical assistance / problem solving	1.8	(g) conducting tests of electronic systems, collecting and analyzing data, and assembling circuitry in support of electronics engineers.
			average MET of all job specific tasks	1.81429
Mechanical engineering technicians	3115	2.01111	Mechanical engineering technicians perform technical tasks to aid in mechanical engineering research, and in the design, manufacture, assembly, construction, operation, maintenance and repair of machines, components and mechanical equipment.	Tasks include - (a) providing technical assistance in research on and development of machines and mechanical installations, facilities and components, or testing prototypes; (b) designing and preparing layouts of machines and mechanical installations,	Examples of the occupations classified here: - Aeronautics engineering technician - Marine engineering technician - Mechanical engineering technician - Mechanical engineering estimator	Some related occupations classified elsewhere: - Industrial machinery mechanic, - 7233 - Mechanical machinery assembler - 8211
	a		Technical assistance / problem solving	1.8	(a) providing technical assistance in research on and development of machines and mechanical installations, facilities and components, or testing prototypes
	b		Designing and preparing blueprints / sketches / machine layouts	1.5	(b) designing and preparing layouts of machines and mechanical installations, facilities and components according to the specifications given
	c		Management / coordinating from desk	1.5	(c) preparing detailed estimates of quantities and costs of materials and labour required for manufacture and installation according to the specifications given
	d		Technical assistance / problem solving	1.8	(d) monitoring technical aspects of manufacture, utilization, maintenance and repair of machines and mechanical installations, facilities and components to ensure satisfactory performance and compliance with specifications and regulations
	e		Planning, developing, implementing and reviewing programs / policies	1.5	(e) developing and monitoring the implementation of safety standards and procedures for marine survey work in relation to ships' hulls, equipment and cargoes
	f		Assembling, modifying, installing machinery	3	(f) assembling and installing new and modified mechanical assemblies, components, machine tools and controls, and hydraulic power systems
	g1		Collecting samples, preparing materials, setting up experiment	2	(g1) conducting tests of mechanical systems, collecting and analyzing data
	g2		Assembling, modifying, installing machinery	3	(g2) assembling and installing mechanical assemblies in support of mechanical engineers
	h		Identifying, reporting and documenting hazards / (safety) compliance, implied walking	2	(h) ensuring that mechanical engineering designs and finished work are within specifications, regulations and contract provisions.
			average MET of all job specific tasks	2.01111
Chemical engineering technicians	3116	1.9	Chemical engineering technicians perform technical tasks to aid in chemical engineering research, and in the design, manufacture, construction, operation, maintenance and repair of chemical plant.	Tasks include - (a) assisting in research on and development of industrial chemical processes, plant and equipment, or testing prototypes; (b) designing and preparing layouts of chemical plants according to the specifications given; (c) preparing deta	Examples of the occupations classified here: - Chemical engineering technician - Chemical engineering estimator - Petroleum engineering technician	Some related occupations classified elsewhere: - Chemical technician - 3111
	a		Planning, developing, implementing and reviewing programs / policies	1.5	(a) assisting in research on and development of industrial chemical processes, plant and equipment, or testing prototypes
	b		Designing and preparing blueprints / sketches / machine layouts	1.5	(b) designing and preparing layouts of chemical plants according to the specifications given
	c		Management / coordinating from desk	1.5	(c) preparing detailed estimates of quantities and costs of materials and labour required for manufacture and installation according to the specifications given
	d		Inspecting buildings and structures during and after construction	3.5	(d) monitoring technical aspects of the construction, installation, operation, maintenance and repair of chemical plants to ensure satisfactory performance and compliance with specifications and regulations
	e		Routine lab tests	1.5	(e) conducting chemical and physical laboratory tests to assist scientists and engineers in making qualitative and quantitative analyses of solids, liquids, and gaseous materials.
			average MET of all job specific tasks	1.9
Mining and metallurgical technicians	3117	1.925	Mining and metallurgical technicians perform technical tasks to assist in research and experiments related to metallurgy, in improving methods of extracting solid minerals, oil and gas, and in the design, construction, operation, maintenance and repair o	Tasks include - (a) providing technical assistance to aid in research on and development of processes to determine the properties of metals and new alloys; (b) providing technical assistance in geological and topographical surveys, and in the design an	Examples of the occupations classified here: - Mines inspector - Mining engineering technician - Metallurgical technician	Some related occupations classified elsewhere: - Mining plant operator - 8111 - Miner - 8111 - Quarrier - 8111 - Geology technician - 3111
	a		Technical assistance / problem solving	1.8	(a) providing technical assistance to aid in research on and development of processes to determine the properties of metals and new alloys
	b		Technical assistance / problem solving	1.8	(b) providing technical assistance in geological and topographical surveys, and in the design and layout of oil, natural gas and mineral ore extraction and transportation systems, and processing and refining plants for minerals and metals
	c		Management / coordinating from desk	1.5	(c) preparing detailed estimates of quantities and costs of materials and labour required for mineral, oil and natural gas exploration, extraction, processing and transport projects
	d		Inspecting buildings and structures during and after construction	3.5	(d) monitoring technical, regulatory and safety aspects of the construction, installation, operation, maintenance and repair of mineral ore, oil and natural gas exploration, extraction, transport and storage installations and of mineral processing plants
	e		Designing and preparing blueprints / sketches / machine layouts	1.5	(e) helping plan and design mines, mine shafts, tunnels and underground first-aid facilities
	f		Collecting samples, preparing materials, setting up experiment	2	(f) collecting and preparing rock, mineral and metal samples, performing laboratory tests to determine properties, analyzing and reporting test results and maintaining testing equipment
	g		Routine lab tests	1.5	(g) using microscopes, electromagnetic irradiation machines, spectrometers, spectrographs, densitometers and tension testing machines
	h		Technical assistance / problem solving	1.8	(h) assisting scientists in the use of electrical, sonic, or nuclear measuring instruments in both laboratory and production activities to obtain data indicating potential sources of metallic ore, gas, or petroleum.
			average MET of all job specific tasks	1.925
Draughtspersons	3118	1.4875	Draughtspersons prepare technical drawings, maps and illustrations from sketches, measurements and other data, and copy final drawings and paintings onto printing plates.	Tasks include - (a) preparing and revising working drawings from sketches and specifications prepared by engineers and designers for the manufacture, installation and erection of machinery and equipment or for the construction, modification, maintenanc	Examples of the occupations classified here: - Draughtsperson - Technical illustrator	Some related occupations classified elsewhere: - Cartographer - 2165 - Surveyor - 2165
	a		Designing and preparing blueprints / sketches / machine layouts	1.5	(a) preparing and revising working drawings from sketches and specifications prepared by engineers and designers for the manufacture, installation and erection of machinery and equipment or for the construction, modification, maintenance and repair of buildings, dams, bridges, roads and other architectural and civil engineering projects
	b		Computer work	1.3	(b) operating computer-aided design and drafting equipment to create, modify and generate hard-copy and digital representations of working drawings
	c		Computer work	1.3	(c) operating digitising table or similar equipment to transfer hard-copy representation of working drawings, maps and other curves to digital form
	d		Designing and preparing blueprints / sketches / machine layouts	1.5	(d) preparing and revising illustrations for reference works, brochures and technical manuals dealing with the assembly, installation, operation, maintenance and repair of machinery and other equipment and goods
	e		Copying drawings and paintings onto stone or metal plates for printing	1.8	(e) copying drawings and paintings onto stone or metal plates for printing
	f		Designing and preparing blueprints / sketches / machine layouts	1.5	(f) preparing wiring diagrams, circuit board assembly diagrams, and layout drawings used for manufacture, installation, and repair of electrical equipment in factories, power plants, and buildings
	g		Designing and preparing blueprints / sketches / machine layouts	1.5	(g) creating detailed working diagrams of machinery and mechanical devices, including dimensions, fastening methods, and other engineering information
	h		Management / coordinating from desk	1.5	(h) arranging for completed drawings to be reproduced for use as working drawings.
			average MET of all job specific tasks	1.4875
Physical and engineering science technicians not elsewhere classified	3119	1.82	This unit group covers physical and engineering science technicians not classified elsewhere in Minor group 311, Physical and engineering science technicians. For instance, the group includes those who assist scientists and engineers engaged in developin	In such cases tasks would include - (a) collecting data and providing technical assistance regarding: efficient, safe and economic utilization of personnel, material and equipment; methods of work and sequence of operations and supervision of their i	Examples of the occupations classified here: - Engineering technician (production) - Time and motion study technician - Quantity surveying technician - Robotics technician - Forensic science technician - Fire investigator	Some related occupations classified elsewhere: - Production engineer - 2149 - Time and motion study engineer - 2149 - Quantity surveyor - 2149 - Aeronautics engineering technician - 3115
	a		Data collection and quality control	1.5	(a) collecting data and providing technical assistance regarding: efficient, safe and economic utilization of personnel, material and equipment; methods of work and sequence of operations and supervision of their implementation; and efficient layout of plant or establishment
	b		Identifying, reporting and documenting hazards / (safety) compliance, implied walking	2	(b) aiding in the identification of potential hazards and introducing safety procedures and devices
	c		Collecting samples, preparing materials, setting up experiment	2	(c) modifying and testing equipment and devices used in the prevention, control, and remediation of environmental pollution, site remediation, and land reclamation
	d		Technical assistance / problem solving	1.8	(d) assisting in the development of environmental pollution remediation devices under the direction of an engineer
	e		Technical assistance / problem solving	1.8	(e) assisting engineers in testing and designing robotics equipment.
			average MET of all job specific tasks	1.82
Mining, manufacturing and construction supervisors	312		Mining, manufacturing and construction supervisors co-ordinate, supervise, control and schedule the activities of workers in manufacturing, mining and construction operations.	Tasks performed usually include: overseeing, supervising and co-ordinating the activities of tradespersons, process control technicians, machine operators, assemblers, labourers and other workers; organizing and planning daily work; preparing cost esti	Occupations in this minor group are classified into the following unit groups: 3121 Mining supervisors 3122 Manufacturing supervisors 3123 Construction supervisors		Jobs classified in minor group 312, Mining, manufacturing and construction supervisors, mainly involve planning, organizing, co-ordinating, controlling and directing the work done by others. Most of the time workers employed in these jobs do not perform
Mining supervisors	3121	1.72	Mining supervisors oversee mining and quarrying operations and directly supervise and coordinate the activities of miners working in underground and surface mines and quarries.	Tasks include - (a) directly supervising and coordinating the activities of workers who extract minerals and other natural deposits from the earth, operate underground conveyances or heavy equipment in surface mines and quarries; (b) establishing metho	Examples of the occupations classified here: - Mine deputy - Mine supervisor - Mine under-manager - Quarry supervisor	Some related occupations classified elsewhere: - Mine manager - 1322 - Mine safety inspector - 3117 - Miner - 8111 - Quarrier - 8111
	a		Supervising (student/staff/colleagues)	2	(a) directly supervising and coordinating the activities of workers who extract minerals and other natural deposits from the earth, operate underground conveyances or heavy equipment in surface mines and quarries
	b		Planning, developing, implementing and reviewing programs / policies	1.5	(b) establishing methods to meet work schedules and recommending measures to mining managers to improve productivity
	c		Coordination at workplace & site (walking around / standing)	2.3	(c) working with managerial and technical personnel, other departments and contractors to resolve operational problems and coordinate activities
	d		Preparing (scientific) report	1.3	(d) providing reports and other information to mining managers about all aspects of mining or quarrying operations
	e		Management / coordinating from desk	1.5	(e) determining staffing and material needs for the mine or quarry.
			average MET of all job specific tasks	1.72
Manufacturing supervisors	3122	1.8	Manufacturing supervisors co-ordinate and supervise the activities of process control technicians, machine operators, assemblers, and other manufacturing labourers.	(a) co-ordinating and supervising the activities of process control technicians, machine operators, assemblers, and other manufacturing labourers; (b) organizing and planning the daily work with regard to plans, economy, staff and environment; (c) pre	Examples of the occupations classified here: - Area co-ordinator, manufacturing - Assembly supervisor - Foreman / woman, assembly - Finishing supervisor - Production supervisor, manufacturing	Some related occupations classified elsewhere: - Manufacturing manager - 1321
	a		Coordination at workplace & site (walking around / standing)	2.3	(a) co-ordinating and supervising the activities of process control technicians, machine operators, assemblers, and other manufacturing labourers
	b		Management / coordinating from desk	1.5	(b) organizing and planning the daily work with regard to plans, economy, staff and environment
	c		Preparing financial statements	1.5	(c) preparing cost estimates, records and reports
	d		Management / coordinating from desk	1.5	(d) identifying shortage of staff or components
	e		Identifying, reporting and documenting hazards / (safety) compliance, implied walking	2	(e) ensuring safety of workers
	f		Receiving / giving on-the-job training	2	(f) instructing and training new staff.
			average MET of all job specific tasks	1.8
Construction supervisors	3123	2.2	Construction supervisors, co-ordinate, supervise and schedule the activities of workers engaged in the construction and repair of buildings and structures.	Tasks include - (a) reading specifications to determine construction requirements and planning procedures; (b) organizing and coordinating the material and human resources required to complete jobs; (c) examining and inspecting work progress; (d) exam	Examples of the occupations classified here: - Building construction supervisor - Site manager (construction)	Some related occupations classified elsewhere: - Construction project manager - 1323 - Project builder - 1323 - Clerk of Works - 3112
	a		Signing, checking, opening and drafting documents and formalities	1.3	(a) reading specifications to determine construction requirements and planning procedures
	b		Management / coordinating from desk	1.5	(b) organizing and coordinating the material and human resources required to complete jobs
	c		Coordination at workplace & site (walking around / standing)	2.3	(c) examining and inspecting work progress
	d		Inspecting buildings and structures during and after construction	3.5	(d) examining equipment and construction sites to ensure that heath and safety requirements are met
	e		Coordination at workplace & site (walking around / standing)	2.3	(e) supervising construction sites and coordinating work with other construction projects
	f		Coordination at workplace & site (walking around / standing)	2.3	(f) supervising the activities of building trades workers, labourers and other construction workers.
			average MET of all job specific tasks	2.2
Process control technicians	313		Process control technicians operate and monitor switchboards, computerized control systems, multi-function process control machinery and maintain processing units in electrical power generation and distribution, wastewater, sewage treatment and waste dsip	Tasks performed usually include: operating electronic or computerized control panel from a central control room to monitor and optimize processes; controlling process start-up and shut-down; operating and monitoring switchboards and related equipment; mon	Occupations in this minor group are classified into the following unit groups: 3131 Power production plant operators 3132 Incinerator and water treatment plant operators 3133 Chemical processing plant controllers 3134 Petroleum and natural gas refini
Power production plant operators	3131	2.46667	Power-production plant operators operate, monitor and maintain switchboards and related equipment in electrical control centres which control the production and distribution of electric or other power in transmission networks. The equipment operated incl	Tasks include: (a) operating, monitoring and inspecting various types of energy generating power plants; (b) operating and controlling power generating systems and equipment including boilers, turbines, generators, condensers, and reactors in hydro, t	Examples of the occupations classified here: - Electric power plant operator - Hydroelectric power plant operator - Nuclear power plant operator - Solar power plant operator - Distribution control operator - Generating station operator - Power sys	Some related occupations classified elsewhere: - 8182 Steam engine and boiler operators
	a		Operating auxilary plant	2.5	(a) operating, monitoring and inspecting various types of energy generating power plants
	b		Operating auxilary plant	2.5	(b) operating and controlling power generating systems and equipment including boilers, turbines, generators, condensers, and reactors in hydro, thermal, coal, oil, natural gas, and nuclear power plants to generate and distribute electrical power
	c		Operating auxilary plant	2.5	(c) controlling start-up and shut-down of power plant equipment, controlling switching operations, regulating water levels and communicating with systems operators to regulate and coordinate transmission loads, frequency and line voltages
	d		Operating auxilary plant	2.5	(d) taking readings from charts, meters and gauges at established intervals, troubleshooting and performing corrective action as necessary
	e		Maintaining records	1.3	(e) completing and maintaining station records, logs and reports, and communicating with other plant personnel to assess equipment operating status
	f		Cleaning stone walls/heavy outdoor	3.5	(f) cleaning and maintaining equipment such as generators, boilers, turbines, pumps, and compressors in order to prevent equipment failure or deterioration.
			average MET of all job specific tasks	2.46667
Incinerator and water treatment plant operators	3132	2	Incinerator and water-treatment plant operators monitor and operate computerized control systems and related equipment in solid and liquid waste treatment plants to regulate the treatment and disposal of sewage and wastes, and in water filtration and tre	(a) operating and monitoring computerized control systems, machinery and related equipment in wastewater treatment, sewage treatment, and liquid waste plants to regulate flow, treatment and disposal of sewage and wastes, and in water filtration and trea	Examples of the occupations classified here: - Incinerator operator - Pumping-station operator - Liquid waste process operator - Sewage plant operator - Waste water operator - Water treatment plant operator
	a		Coordination at workplace & site (walking around / standing)	2.3	(a) operating and monitoring computerized control systems, machinery and related equipment in wastewater treatment, sewage treatment, and liquid waste plants to regulate flow, treatment and disposal of sewage and wastes, and in water filtration and treatment plants to regulate the treatment and distribution of water for human consumption and for later disposal into natural water systems
	b		Coordination at workplace & site (walking around / standing)	2.3	(b) controlling the operation of multiple-hearth incinerator furnaces and related equipment to burn sludge and solid waste in waste treatment plants
	c		Coordination at workplace & site (walking around / standing)	2.3	(c) inspecting equipment and monitoring operating conditions, meters, filters, chlorinators, and gauges in central control room to determine load requirements, to verify that flows, pressures, and temperatures are within specification, and to detect malfunctions
	d		Coordination at workplace & site (walking around / standing)	2.3	(d) monitoring and adjusting controls of auxiliary equipment, such as exhaust emissions, scrubbers, and incinerator heat recovery units
	e		Collecting samples, preparing materials, setting up experiment	2	(e) collecting and testing water and sewage samples for chemical and bacterial content, using test equipment and colour analysis standards
	f		Routine lab tests	1.5	(f) analyzing test results to make adjustments to plant equipment and systems to disinfect and deodorize water and other liquids
	g		Identifying, reporting and documenting hazards / (safety) compliance, implied walking	2	(g) performing security and safety checks in plant and on grounds
	h		Maintaining records	1.3	(h) completing and maintaining plant logs and reports.
			average MET of all job specific tasks	2
Chemical processing plant controllers	3133	2.25	Chemical processing plant controllers operate and monitor chemical plants and adjust and maintain, processing units and equipment which distil, filter, separate, heat or refine chemicals.	(a) operating electronic or computerized control panel from a central control room to monitor and optimize physical and chemical processes for several processing units; (b) adjusting equipment, valves, pumps, controls and process equipment; (c) contro	Examples of the occupations classified here: - Chemical-heat-treating-plant operator - Chemical-filtering and separating equipment operator - Chemical-still and reactor operator - Chemical process technician	Some related occupations classified elsewhere: - Petroleum and natural gas refinery operators - 3134 - Chemical products plant and machine operators - 8131
	a		Operating /coordinating control room	2	(a) operating electronic or computerized control panel from a central control room to monitor and optimize physical and chemical processes for several processing units
	b		Adjusting / maintaining equipment	3	(b) adjusting equipment, valves, pumps, controls and process equipment
	c		Operating auxilary plant	2.5	(c) controlling the preparation, measuring and feeding of raw materials and processing agents such as catalysts and filtering media into plant
	d		Operating auxilary plant	2.5	(c) controlling process start-up and shut-down, troubleshooting and monitoring outside process equipment
	e		Identifying, reporting and documenting hazards / (safety) compliance, implied walking	2	(e) verifying equipment for malfunctions, carrying out routine operating tests and arranging for maintenance
	f		Routine lab tests	1.5	(f) analyzing sample products, performing tests, recording data and writing production logs.
			average MET of all job specific tasks	2.25
Petroleum and natural gas refining plant operators	3134	2.2	Petroleum and natural gas refining plant operators operate and monitor plants and adjust and maintain processing units and equipment which refine, distil and treat petroleum, petroleum-based products and by-products, or natural gas.	(a) operating electronic or computerized control panel from a central control room to monitor and optimize physical and chemical processes for several processing units; (b) adjusting equipment, valves, pumps, controls and process equipment; (c) con	Examples of the occupations classified here: - Operator, blender/petroleum and natural gas refining (ethyl) - Operator, paraffin plant - Operator, still/petroleum and natural gas refining - Refinery process technician - Petroleum process operator -	Some related occupations classified elsewhere: - Chemical processing plant controllers - 3133 - Chemical products plant and machine operators - 8131
	a		Operating /coordinating control room	2	(a) operating electronic or computerized control panel from a central control room to monitor and optimize physical and chemical processes for several processing units
	b		Adjusting / maintaining equipment	3	(b) adjusting equipment, valves, pumps, controls and process equipment
	c		Operating auxilary plant	2.5	(c) controlling process start-up and shut-down, troubleshooting and monitoring outside process equipment
	d		Identifying, reporting and documenting hazards / (safety) compliance, implied walking	2	(d) verifying equipment for malfunctions, testing well pipes for leaks and fractures and arranging for maintenance
	e		Routine lab tests	1.5	(e) analyzing sample products, performing tests, recording data and writing production logs.
			average MET of all job specific tasks	2.2
Metal production process controllers	3135	1.98571	Metal production process controllers operate and monitor multi-function process control machinery and equipment to control the processing of metal converting and refining furnaces, metal-rolling mills, metal heat-treating, or metal-extrusion plant.	Tasks include - (a) co-ordinating and monitoring the operation of a particular aspect of metal processing production through control panels, computer terminals or other control systems, usually from a central control room; (b) operating multi-function	Examples of the occupations classified here: - Blast furnace operator - Central control caster - Metal processing control operator - Rolling mill control operator	Some related occupations classified elsewhere: - Ladle pourer - 8121 - Steel roller - 8121 - Metal finishing machine operator - 8122
	a		Operating /coordinating control room	2	(a) co-ordinating and monitoring the operation of a particular aspect of metal processing production through control panels, computer terminals or other control systems, usually from a central control room
	b		Operating /coordinating control room	2	(b) operating multi-function central process control machinery to grind, separate, filter, melt, roast, treat, refine or otherwise process metals
	c		Monitoring equipment / plant	1.8	(c) observing computer printouts, video monitors and gauges to verify specified processing conditions and to make necessary adjustments
	d		Coordination at workplace & site (walking around / standing)	2.3	(d) co-ordinating and supervising production crew such as machine and process operators, assistants and helpers
	e		Operating auxilary plant	2.5	(e) starting up and shutting down the production system in cases of emergency or as required by schedule
	f		Receiving / giving on-the-job training	2	(f) providing and organising training for members of production crew
	g		Maintaining records	1.3	(g) maintaining shift log of production and other data and preparing production and other reports.
			average MET of all job specific tasks	1.98571
Process control technicians not elsewhere classified	3139	2.18048	This unit group covers process control technicians not classified elsewhere in minor group 313 Process control technicians. For instance, the group includes those who operate multiple process control equipment in manufacturing assembly lines and paper an		Examples of the occupations classified here: - Automated assembly line operator - Industrial robot controller - Paper pulp refinery operator
			Because no job-specific tasks were given for this occupation, we averaged METs of all 'Process control technicians'	2.18048
Life science technicians and related associate professionals	314		Life science technicians and related associate professionals perform a variety of technical tasks to support life science professionals with their research, development, management, conservation and protection work, in areas such as biology, botany, zoolo	Tasks performed usually include: conducting tests, experiments, laboratory analyzes, field research and surveys to collect information using accepted scientific methods; keeping records; assisting in analyzing data and preparing reports; operating and mai	Occupations in this minor group are classified into the following unit groups: 3141 Life science technicians (excluding medical) 3142 Agricultural technicians 3143 Forestry technicians
Life science technicians (excluding medical)	3141	1.72308	Life science technicians (except medical) provide technical support to life science professionals undertaking research, analysis and testing of living organisms, and development and application of products and processes resulting from research in areas su	(a) assisting in designing, setting up and conducting experiments; (b) setting up, calibrating, operating and maintaining laboratory instruments and equipment; (c) collecting and preparing specimens and samples, chemical solutions and slides and growing c	Examples of the occupations classified here: - Bacteriology technician - Biochemistry technician - Herbarium technician - Pharmacology technician - Serology technician - Tissue culture technician - Zoology technician	Some related occupations classified elsewhere: - Medical laboratory technician - 3212 - Pathology laboratory technician - 3212 - Pharmaceutical technician - 3213 - Forensic science technician - 3119
	a		Collecting samples, preparing materials, setting up experiment	2	(a) assisting in designing, setting up and conducting experiments
	b		Collecting samples, preparing materials, setting up experiment	2	(b) setting up, calibrating, operating and maintaining laboratory instruments and equipment
	c		Collecting samples, preparing materials, setting up experiment	2	(c) collecting and preparing specimens and samples, chemical solutions and slides and growing cultures for use in experiments
	d		Routine lab tests	1.5	(d) performing routine field and laboratory tests
	e		Identifying, reporting and documenting hazards / (safety) compliance, implied walking	2	(e) monitoring experiments to ensure adherence to correct laboratory quality control procedures and health and safety guidelines
	f		Routine lab tests	1.5	(f) making observations of tests, and analyzing, calculating, recording and reporting test results using appropriate scientific methods
	g		Collecting samples, preparing materials, setting up experiment	2	(g) preserving, classifying and cataloguing specimens and samples
	h		Maintaining records	1.3	(h) keeping detailed logs of worked performed
	i		Computer work	1.3	(i) using computers to develop models and analyze data
	j		Routine lab tests	1.5	(j) using complex and high-powered equipment to perform work
	k		Directing / participating in research	1.5	(k) participating in the research, development and manufacture of products and processes
	l		Stock control	2.3	(l) ordering and stocking laboratory supplies
	m		Data collection and quality control	1.5	(m) maintaining relevant databases.
			average MET of all job specific tasks	1.72308
Agricultural technicians	3142	1.75556	Agricultural technicians perform tests and experiments, and provide technical and scientific support to agricultural scientists, farmers and farm managers.	Tasks include - (a) preparing materials and equipment for experiments, tests and analyses; (b) collecting and preparing specimens such as soils, plant or animal cells, tissues or parts or animal organs for experiments, tests and analyses; (c) assistin	Examples of the occupations classified here: - Dairy Technician - Field Crop Technical Officer - Herd Tester - Horticultural Technical Officer - Poultry Technical Officer	Some related occupations classified elsewhere: - Artificial inseminator 3240 - Veterinary technician 3240
	a		Collecting samples, preparing materials, setting up experiment	2	(a) preparing materials and equipment for experiments, tests and analyses
	b		Collecting samples, preparing materials, setting up experiment	2	(b) collecting and preparing specimens such as soils, plant or animal cells, tissues or parts or animal organs for experiments, tests and analyses
	c		Routine lab tests	1.5	(c) assisting with and performing experiments, tests and analyses applying methods and techniques such as microscopy, histochemistry, chromatography, electrophoresis and spectroscopy
	d		Collecting samples, preparing materials, setting up experiment	2	(d) identifying pathogenic micro-organisms and insects, parasites, fungi and weeds harmful to crops and livestock, and assisting in devising methods of control
	e		Routine lab tests	1.5	(e) analysing produce to set and maintain standards of quality
	f		Supervising operational programs	2.3	(f) conducting or supervising operational programs such as fish hatchery, greenhouse and livestock production programs
	g		Routine lab tests	1.5	(g) analysing samples of seeds for quality, purity and germination rating
	h		Management / coordinating from desk	1.5	(h) collecting data and estimating quantities and costs of materials and labour required for projects
	i		Management / coordinating from desk	1.5	(i) organizing maintenance and repairs of research equipment.
			average MET of all job specific tasks	1.75556
Forestry technicians	3143	2.44	Forestry technicians perform technical and supervisory functions in support of forestry research and forest management, harvesting, resource conservation and environmental protection.	Tasks include - (a) conducting forest inventories, surveys and field measurements following accepted scientific and operational procedures; (b) assisting in and performing technical functions in the preparation of forest management and harvest plans us	Examples of the occupations classified here: - Forestry technician - Silviculture technician
	a		Forest / field measurements	2.8	(a) conducting forest inventories, surveys and field measurements following accepted scientific and operational procedures
	b		Technical assistance / problem solving	1.8	(b) assisting in and performing technical functions in the preparation of forest management and harvest plans using photogrammetric and mapping techniques and computerized information systems
	c		Forest / field measurements	2.8	(c) assisting in planning and supervision of construction of access routes and forest roads
	d		Preparing, planting, and tending of (tree) crops	3.8	(d) implementing, supervising and performing technical functions in silvicultural operations involving site preparation, planting, and tending of tree crops
	e		Forest / field measurements	2.8	(e) coordinating activities such as timber scaling, forest fire suppression, disease or insect control or pre- commercial thinning of forest stands
	f		Coordination at workplace & site (walking around / standing)	2.3	(f) supervising and performing technical functions in forest harvesting operations
	g		Identifying, reporting and documenting hazards / (safety) compliance, implied walking	2	(g) ensuring adherence to regulations and policies concerning environmental protection, resource utilization, fire safety and accident prevention
	h		Forest / field measurements	2.8	(h) supervising forest tree nursery operations
	i		Technical assistance / problem solving	1.8	(i) providing technical support to forestry research programs in areas such as tree improvement, seed orchard operations, insect and disease surveys or experimental forestry and forest engineering research
	j		Planning, developing, implementing and reviewing programs / policies	1.5	(j) preparing forest cultivation and cutting plans.
			average MET of all job specific tasks	2.44
Ship and aircraft controllers and technicians	315		Ship and aircraft controllers and technicians, command and navigate ships and aircraft, perform technical functions to ensure safe and efficient movement and operations, and develop electrical, electromechanical, and computerized air control systems.	Tasks performed usually include: controlling the operation of mechanical, electrical and electronic equipment on board ship or on aircraft, commanding and navigating ships or aircraft, directing the movements of ships or aircraft and developing electrical	Occupations in this minor group are classified into the following unit groups: 3151 Ships’ engineers 3152 Ships’ deck officers and pilots 3153 Aircraft pilots and related associate professionals 3154 Air traffic controllers 3155 Air traffic safety
Ships' engineers	3151	2.46	Ships’ engineers control and participate in the operation, maintenance and repair of mechanical, electrical and electronic equipment and machinery on board ship, or perform related supporting functions on shore.	(a) controlling and participating in the operation, maintenance and repair of mechanical, electrical and electronic equipment and machinery on board ship; (b) ordering fuel and other engine-room department stores and maintaining record of operations; (c	Examples of the occupations classified here: - Ships' Engineer	Some related occupations classified elsewhere: - Marine engineer - 2144
	a		Adjusting / maintaining equipment	3	(a) controlling and participating in the operation, maintenance and repair of mechanical, electrical and electronic equipment and machinery on board ship
	b		Stock control	2.3	(b) ordering fuel and other engine-room department stores and maintaining record of operations
	c		Identifying, reporting and documenting hazards / (safety) compliance, implied walking	2	(c) performing technical supervision of the installation, maintenance and repair of ship?s machinery and equipment to ensure compliance with specifications and regulations
	d		Adjusting / maintaining equipment	3	(d) inspecting and conducting maintenance and emergency repairs to engines, machinery and auxiliary equipment
	e		Operating /coordinating control room	2	(e) standing engine room watch, monitoring and noting performance of engines, machinery and auxiliary equipment.
			average MET of all job specific tasks	2.46
Ships' deck officers and pilots	3152	2.175	Ships’ deck officers and pilots command and navigate ships and similar vessels, and perform related functions on shore.	(a) commanding and navigating ship or similar vessel at sea or on inland waterways; (b) controlling and participating in deck and bridge-watch activities; (c) navigating vessels into and out of ports and through channels, straits and other waters wher	Examples of the occupations classified here: - Captain ship/sea - Pilot, ship - Skipper, yacht	Some related occupations classified elsewhere: - Sailor 8350
	a		Commanding and navigating ship/ vessel	2.5	(a) commanding and navigating ship or similar vessel at sea or on inland waterways
	b		Patrolling, standing, implied walking	2	(b) controlling and participating in deck and bridge-watch activities
	c		Commanding and navigating ship/ vessel	2.5	(c) navigating vessels into and out of ports and through channels, straits and other waters where special knowledge is required
	d		Identifying, reporting and documenting hazards / (safety) compliance, implied walking	2	(d) ensuring safe loading and unloading of cargo and observance of safety regulations and procedures by crew and passengers
	e		Technical assistance / problem solving	1.8	(e) performing technical supervision of maintenance and repair of ship to ensure compliance with specifications and regulations
	f		Commanding and navigating ship/ vessel	2.5	(f) applying knowledge of principles and practices relating to ship's operation and navigation in order to identify and solve problems arising in the course of their work
	g		Stock control	2.3	(g) ordering ship's stores and recruiting crew as required and maintaining record of operations
	h		Sending and receiving information, standing	1.8	(h) transmitting and receiving routine and emergency information with shore stations and other ships.
			average MET of all job specific tasks	2.175
Aircraft pilots and related associate professionals	3153	1.81429	Aircraft pilots and related associate professionals control the operation of mechanical, electrical and electronic equipment, in order to navigate aircraft for transporting passengers, mail and freight and perform related pre-flight and in-flight tasks.	(a) flying and navigating aircraft in accordance with established control and operating procedures; (b) preparing and submitting flight plan or examining standard flight plan; (c) controlling the operation of mechanical, electrical and electronic eq	Examples of the occupations classified here: - Flight Engineer - Flying instructor - Navigator (flight) - Pilot (aircraft)
	a		Flying and navigating aircraft	1.8	(a) flying and navigating aircraft in accordance with established control and operating procedures
	b		Preparing flight plan	1.5	(b) preparing and submitting flight plan or examining standard flight plan
	c		Technical assistance / problem solving	1.8	(c) controlling the operation of mechanical, electrical and electronic equipment and ensuring that all instruments and controls work properly
	d		Technical assistance / problem solving	1.8	(d) applying knowledge of principles and practices of flying in order to identify and solve problems arising in the course of their work
	e		Maintenance / repairs	3	(e) examining maintenance records and conducting inspections to ensure that aircraft are mechanically sound, maintenance has been performed and that all equipment is operational.
	f		Signing, checking, opening and drafting documents and formalities	1.3	(f) signing necessary certificates and maintaining official records of flight
	g		Briefing	1.5	(g) obtaining briefings and clearances before flights and maintaining contact with air traffic or flight control during flight.
			average MET of all job specific tasks	1.81429
Air traffic controllers	3154	1.85	Air traffic controllers direct aircraft movements in airspace and on the ground, using radio, radar and lighting systems, and provide information relevant to the operation of aircraft.	(a) directing and controlling aircraft approaching and leaving airport and their movement on the (b) ground; (c) directing and controlling aircraft operating in designated airspace sector; (d) examining and approving flight plans; (e) informing fli	Examples of the occupations classified here: - Air traffic controller
	a		Operating /coordinating control room	2	(a) directing and controlling aircraft approaching and leaving airport and their movement on the (b) ground
	b		Operating /coordinating control room	2	(c) directing and controlling aircraft operating in designated airspace sector
	c		Management / coordinating from desk	1.5	(d) examining and approving flight plans
	d		Briefing	1.5	(e) informing flight crew and operations staff about weather conditions, operational facilities, flight (f) plans and air traffic
	e		Technical assistance / problem solving	1.8	(g) applying knowledge of principles and practices of air traffic control in order to identify and solve problems arising in the course of their work
	f		Identifying, reporting and documenting hazards / (safety) compliance, implied walking	2	(h) initiating and organizing emergency, search and rescue services and procedures
	g		Operating /coordinating control room	2	(i) directing activities of all aircraft and service vehicles on or near airport runways
	h		Operating /coordinating control room	2	(j) maintaining radio and telephone contact with adjacent control towers, terminal control units and other control centres, and coordinating the movement of aircraft into adjoining areas.
			average MET of all job specific tasks	1.85
Air traffic safety electronics technicians	3155	1.85556	Air traffic safety electronics technicians perform technical tasks concerning the design, installation, management, operation, maintenance and repair of air traffic control and air navigation systems.	Tasks include: (a) carrying out technical duties related to the development of electronic and computerized air navigation systems and equipment, and testing prototypes; (b) providing technical help in the design and layout of specific interface circui	Example of the occupations classified here: - Air traffic safety technician - Air traffic safety engineer	Some related occupations classified elsewhere: - Aeronautical engineer - 2144 - Electronics engineer - 2151 - Aeromechanic - 7232 - Aircraft maintenance engineer (avionics) -7421 - Avionics technician - 7421
	a		Vehicle maintenance/repair	3.3	(a) carrying out technical duties related to the development of electronic and computerized air navigation systems and equipment, and testing prototypes
	b		Designing and preparing blueprints / sketches / machine layouts	1.5	(b) providing technical help in the design and layout of specific interface circuitry of air navigation and aircraft detection tracking systems
	c		Management / coordinating from desk	1.5	(c) preparing and contributing to the preparation of cost estimates and technical and training specifications for air traffic control and safety equipment
	d		Coordination at workplace & site (walking around / standing)	2.3	(d) providing or assisting with the technical supervision of construction, installation and operation of ground- based air navigation equipment and its maintenance and repair to ensure that standards and specifications are met
	e		Technical assistance / problem solving	1.8	(e) applying the knowledge and skills of air traffic safety engineering principles and practices in order to identify and solve problems arising in the course of their work
	f		Computer work	1.3	(f) developing, modifying and debugging system software
	g		Management / coordinating from desk	1.5	(g) modifying existing ground-based air navigation systems and equipment to adapt them to new air traffic control procedures, in order to improve capability, reliability and integrity, or to facilitate air traffic control procedures and airspace designation
	h		Management / coordinating from desk	1.5	(h) controlling, monitoring and certifying communication navigation and surveillance air traffic management equipment and calibrating the ground-based air navigation system to ensure maximum accuracy and safety of flight, take-off and landing operations
	i		Receiving / giving on-the-job training	2	(i) providing technical training and supervising other workers.
			average MET of all job specific tasks	1.85556
Health associate professionals	32		Health associate professionals perform technical and practical tasks to support diagnosis and treatment of illness, disease, injuries and impairments in humans and animals, and to support implementation of health care, treatment and referrals plans usuall	Tasks performed by workers in the sub-major group usually include: testing and operating medical imaging equipment and administering radiation therapy; performing clinical tests on specimens of bodily fluids and tissues; preparing medications and other	Occupations in this sub-major group are classified into the following minor groups: 321 Medical and pharmaceutical technicians 322 Nursing and midwifery associate professionals 323 Traditional and complementary medicine associate professionals 324 Veteri
Medical and pharmaceutical technicians	321		Medical and pharmaceutical technicians perform technical tasks to assist in diagnosis and treatment of illness, disease, injuries and impairments	Tasks usually include: testing and operating radiographic, ultrasound and other medical imaging equipment; administering radiopharmaceuticals or radiation to patients to detect or treat diseases; performing clinical tests on specimens of bodily fluids and	Occupations in this minor group are classified into the following unit groups: 3211 Medical imaging and therapeutic equipment technicians 3212 Medical and pathology laboratory technicians 3213 Pharmaceutical technicians and assistants 3214 Medical an
Medical imaging and therapeutic equipment technicians	3211	2.0375	Medical imaging and therapeutic equipment technicians test and operate radiographic, ultrasound and other medical imaging equipment to produce images of body structures for the diagnosis and treatment of injury, disease and other impairments. They may adm	Tasks include - (a) operating or overseeing operation of radiologic, ultrasound and magnetic imaging equipment to produce images of the body for diagnostic purposes; (b) explaining procedures, observing and positioning patients, and using protection	Examples of the occupations classified here: - Diagnostic medical radiographer - Mammographer - Medical radiation therapist - Nuclear medicine technologist - Sonographer	Some related occupations classified elsewhere: - Medical physicist - 2111 - Radiologist - 2212 - Radiation Protection Expert - 2263 - Medical imaging assistant- 5329
	a		Operating and overseeing medical equipment	2.3	(a) operating or overseeing operation of radiologic, ultrasound and magnetic imaging equipment to produce images of the body for diagnostic purposes
	b		Administering hearing/speaking/optometric/medical imaging tests/exercises	2.3	(b) explaining procedures, observing and positioning patients, and using protection devices to ensure safety and comfort during examination, scan, or treatment
	c		Operating and overseeing medical equipment	2.3	(c) position imaging or treatment equipment, monitoring video displays, and adjusting settings and controls according to technical specifications
	d		Ordering / analysing (lab) results	1.3	(d) reviewing and evaluating developed x-rays, video tape, or computer generated information to determine if images are satisfactory for diagnostic purposes and recording results of procedures
	e		Recording / exchanging medical information	1.5	(e) monitoring patients' conditions and reactions, reporting abnormal signs to a medical practitioner
	f		Preparing medicine/dosage	2.3	(f) measuring and recording radiation dosage or radiopharmaceuticals received and used for patients, following prescription issued by a medical practitioner
	g		Administering hearing/speaking/optometric/medical imaging tests/exercises	2.3	(g) administering, detecting and mapping radiopharmaceuticals or radiation in patients' bodies, using radioisotope, camera or other equipment for diagnosing and treating diseases
	h		Identifying, reporting and documenting hazards / (safety) compliance, implied walking	2	(h) recording and disposing of radioactive materials and storing radiopharmaceuticals, following radiation safety procedures.
			average MET of all job specific tasks	2.0375
Medical and pathology laboratory technicians	3212	1.54	Medical and pathology laboratory technicians perform clinical tests on specimens of bodily fluids and tissues in order to obtain information about the health of a patient or cause of death.	Tasks include - (a) conducting chemical analysis of body fluids, including blood, urine, and spinal fluid, to determine presence of normal and abnormal components; (b) operating, calibrating and maintaining equipment used in quantitative and qualitativ	Examples of the occupations classified here: - Blood-bank technician - Cytology technician - Medical laboratory technician - Pathology technician	Some related occupations classified elsewhere: - Forensic science technician - 2119 - Pathologist - 2212 - Veterinary technician - 3240 - Phlebotomist - 5329
	a		Routine lab tests	1.5	(a) conducting chemical analysis of body fluids, including blood, urine, and spinal fluid, to determine presence of normal and abnormal components
	b		Technical assistance / problem solving	1.8	(b) operating, calibrating and maintaining equipment used in quantitative and qualitative analysis, such as spectrophotometers, calorimeters, flame photometers, and computer-controlled analyzers
	c		Data collection and quality control	1.5	(c) entering data from analysis of laboratory tests and clinical results into records-keeping systems and reporting results to medical practitioners and other health professionals
	d		Routine lab tests	1.5	(d) analyzing samples of biological material for chemical content or reaction
	e		Technical assistance / problem solving	1.8	(e) setting up, cleaning, and maintaining laboratory equipment
	f		Ordering / analysing (lab) results	1.3	(f) analyzing laboratory findings to check the accuracy of the results
	g		Planning, developing, implementing and reviewing programs / policies	1.5	(g) establishing and monitoring programs to ensure the accuracy of laboratory results and developing, standardizing, evaluating, and modifying procedures, techniques and tests used in the analysis of specimens
	h		Routine lab tests	1.5	(h) obtaining specimens, cultivating, isolating and identifying microorganisms for analysis
	i		Routine lab tests	1.5	(i) examining cells stained with dye to locate abnormalities
	j		Routine lab tests	1.5	(j) inoculating fertilized eggs, broths, or other bacteriological media with organisms.
			average MET of all job specific tasks	1.54
Pharmaceutical technicians and assistants	3213	1.94444	Pharmaceutical technicians and assistants perform a variety of tasks associated with dispensing medicinal products under the guidance of a pharmacist or other health professional.	Tasks include: (a) preparing medications and other pharmaceutical compounds under the guidance of a pharmacist or other health professional; (b) dispensing medicines and drugs to clients and giving written and oral instructions on their use, as prescr	Examples of the occupations classified here: - Pharmaceutical technician - Pharmaceutical assistant	Some related occupations classified elsewhere: - Pharmacist - 2262 - Pharmacology technician - 3141 - Pharmacy aid - 5329
	a		Preparing medicine/dosage	2.3	(a) preparing medications and other pharmaceutical compounds under the guidance of a pharmacist or other health professional
	b		Prescribing, counseling, monitoring	1.5	(b) dispensing medicines and drugs to clients and giving written and oral instructions on their use, as prescribed by medical doctors, veterinarians or other health porfessioanls
	c		Recording / exchanging medical information	1.5	(c) receiving prescriptions or refill requests from health professionals and verifying that information is complete and accurate according to medical records keeping standards
	d		Stock control	2.3	(c) maintaining proper storage and security conditions for drugs
	e		Stock control	2.3	(e) filling and labelling containers with prescribed medications
	f		Prescribing, counseling, monitoring	1.5	(f) assisting clients by answering questions, locating items or referring them to a pharmacist for medication information
	g		Recording / exchanging medical information	1.5	(g) pricing and filing prescriptions that have been filled and establish and maintaining patient records, including lists of medications taken by individual patients
	h		Stock control	2.3	(h) ordering, labelling, and counting stock of medications, chemicals, and supplies, and entering inventory data into records-keeping systems
	i		Preparing/maintaining medical aids / apparatus	2.3	(i) cleaning and preparing equipment and containers used to prepare and dispense medicines and pharmaceutical compounds.
			average MET of all job specific tasks	1.94444
Medical and dental prosthetic technicians	3214	2.04	Medical and dental prosthetic technicians design, fit, service and repair medical and dental devices and appliances following prescriptions or instructions established by a health professional. They may service a wide range of support instruments to corr	Tasks include - (a) examining, interviewing, and measuring patients in order to determine their appliance needs, and to identify factors that could affect appliance fit; (b) conferring with medical and dental practitioners in order to formulate specifi	Examples of the occupations classified here: - Dental technician - Denturist - Orthotic technician - Orthotist - Prosthetic technician - Prosthetist	Some related occupations classified elsewhere: - Dental aide - 5329	Occupations included in this category normally require some medical, dental and anatomical and engineering knowledge obtained through formal training. Technicians who construct and repair precision medical and surgical instruments are not included here.
	a		Physical examinations and interviews	2.3	(a) examining, interviewing, and measuring patients in order to determine their appliance needs, and to identify factors that could affect appliance fit
	b		Consulting colleagues/customers	1.5	(b) conferring with medical and dental practitioners in order to formulate specifications and prescriptions for devices and appliances
	c		Ordering / analysing (lab) results	1.3	(c) interpreting prescriptions or specifications to determine the type of product or device to be fabricated, and the materials and tools that will be required
	d		Physical examinations and interviews	2.3	(d) making or receiving casts or impressions of patients' torsos, limbs, mouths or teeth for use as fabrication patterns
	e		Preparing/maintaining medical aids / apparatus	2.3	(e) designing and making orthotic and prosthetic devices using materials such as thermoplastic and thermosetting materials, metal alloys and leather, and hand and power tools
	f		Physical examinations and interviews	2.3	(f) fitting appliances and devices onto patients, testing and evaluating them, and making adjustments for proper fit, function, and comfort
[truncated: 2,652 more rows]

## Sheet: Job-specific tasks
Task abbreviations / Task component calculations	Compendium code (Ainsworth)	MET	Description
[truncated: 353 more rows]

## Sheet: Compendium - Ainsworth (2011)
Compendium code	MET intensity	Compendium category	Compendium description	MET category	More information:	https://sites.google.com/site/compendiumofphysicalactivities/
[truncated: 835 more rows]

[truncated: 1 more sheets: ISCO - METs table]
